# Supplementary material for: Bis(5-amino-3-carb­oxy-1H-1,2,4-triazol-4-ium) sulfate dihydrate
Source: Acta Crystallogr Sect E Struct Rep Online. 2011 Apr 16;67(Pt 5):o1171–2. doi: 10.1107/S1600536811013882 (PMC3089095; doi:10.1107/S1600536811013882)
Supplement: Supplementary file 1 [file e-67-o1171-sup1.cif]

##############################################################################
#                                                                            #
# This CIF contains the data in a paper accepted for publication in          #
# Acta Crystallographica Section E. It conforms to the requirements of       #
# Notes for Authors for Acta Crystallographica Section E, and has been       #
# peer reviewed under the auspices of the IUCr Commission on Journals.       #
#                                                                            #
# Full details of the Crystallographic Information File format               #
# are given in the paper "The Crystallographic Information File (CIF):       #
# a New Standard Archive File for Crystallography" by S. R. Hall, F. H.      #
# Allen and I. D. Brown [Acta Cryst. (1991), A47, 655-685].                  #
#                                                                            #
# The current version of the core CIF dictionary is obtainable from          #
# ftp://ftp.iucr.org/pub/cif_core.dic.                                       #
#                                                                            #
# Software is freely available for graphical display of the structure(s)     #
# in this CIF. For information consult the CIF software page                 #
# http://www.iucr.org/resources/cif/software.                                #
#                                                                            #
# This file may be used for bona fide research purposes within the           #
# scientific community so long as proper attribution is given to the journal # 
# article from which it was obtained.                                        #
#                                                                            #
##############################################################################
data_global
_audit_creation_method     'WinGX routine CIF_UPDATE'
_audit_conform_dict_name     cif_core.dic
_audit_conform_dict_version     2.3
_journal_date_recd_electronic     2011-04-03
_journal_date_accepted     2011-04-12
_journal_name_full     'Acta Crystallographica, Section E'
_journal_year     2011
_journal_volume     67
_journal_issue      5
_journal_page_first     o1171
_journal_page_last     o1172
_journal_paper_category     QO
_journal_coeditor_code     BQ2295
_publ_contact_author_name     'Berrah, Fadila '
_publ_contact_author_address
;
Laboratoire de chimie appliqu\'ee et technologie des mat\'eriaux
LCATM,Universit\'e Larbi Ben M'Hidi,
04000 Oum El Bouaghi.
Alg\'erie
;
_publ_contact_author_email     fadilaber@yahoo.fr
_publ_contact_author_fax     '00 (213) 32 42 39 83'
_publ_contact_author_phone     '00 (213) 32 42 39 83'
_publ_section_title
;
Bis(5-amino-3-carboxy-1<i>H</i>-1,2,4-triazol-4-ium) sulfate dihydrate
;
loop_
    _publ_author_name
    _publ_author_footnote
    _publ_author_address
    'Ouakkaf, Amira'
;
;
;
Laboratoire de Chimie Appliqu\'ee et Technologie des Mat\'eriaux LCATM
Universit\'e Larbi Ben M'Hidi
04000 Oum El Bouaghi
Algeria
;
    'Berrah, Fadila'
;
Current address: D\'epartement Sciences de la Mati\`ere,
Facult\'e des Sciences Exactes et Sciences de la Nature et de la Vie,
Universit\'e Larbi Ben M'hidi,
04000 Oum El Bouaghi,
Algeria.
;
;
Laboratoire de Chimie Appliqu\'ee et Technologie des Mat\'eriaux LCATM
Universit\'e Larbi Ben M'Hidi
04000 Oum El Bouaghi
Algeria
;
    'Bouacida, Sofiane'
;
Current address: D\'epartement Sciences de la Mati\`ere,
Facult\'e des Sciences Exactes et Sciences de la Nature et de la Vie,
Universit\'e Larbi Ben M'hidi,
04000 Oum El Bouaghi,
Algeria.
;
;
Unit\'e de Recherche de Chimie de l'Environnement et Mol\'eculaire Structurale
CHEMS
Facult\'e des Sciences Exactes,
Universit\'e Mentouri Constantine 25000
Algeria
;
    'Roisnel, Thierry'
;
;
;
Centre de Difractom\'etrie X
UMR 6226 CNRS Unit\'e Sciences Chimiques de Rennes
Universit\'e de Rennes I
263 Avenue du G\'en\'eral Leclerc
35042 Rennes
France
;
data_I
_chemical_name_systematic
;
Bis(5-amino-3-carboxy-1<i>H</i>-1,2,4-triazol-4-ium) sulfate dihydrate
;
_chemical_name_common     ?
_chemical_formula_moiety     '2(C3 H5 N4 O2 +), O4 S 2-, 2(H2 O)'
_chemical_formula_sum     'C6 H14 N8 O10 S'
_chemical_formula_structural     '2(C3 H5 N4 O2), O4 S, 2(H2 O)'
_chemical_formula_iupac     '2C3 H5 N4 O2 +, S O4 2-, 2H2 O'
_chemical_formula_weight     390.31
_space_group_crystal_system     monoclinic
_space_group_name_H-M_alt     'C 2/c'
_space_group_name_Hall     '-C 2yc'
loop_
    _space_group_symop_operation_xyz
    'x, y, z'
    '-x, y, -z+1/2'
    'x+1/2, y+1/2, z'
    '-x+1/2, y+1/2, -z+1/2'
    '-x, -y, -z'
    'x, -y, z-1/2'
    '-x+1/2, -y+1/2, -z'
    'x+1/2, -y+1/2, z-1/2'
_cell_length_a     19.4350(9)
_cell_length_b     5.8467(2)
_cell_length_c     13.3343(6)
_cell_angle_alpha     90
_cell_angle_beta     109.981(2)
_cell_angle_gamma     90
_cell_volume     1423.98(10)
_cell_formula_units_Z     4
_cell_measurement_reflns_used     1620
_cell_measurement_theta_min     3.25
_cell_measurement_theta_max     27.43
_cell_measurement_temperature     150(2)
_exptl_crystal_description     needle
_exptl_crystal_colour     Colourless
_exptl_crystal_size_max     0.48
_exptl_crystal_size_mid     0.08
_exptl_crystal_size_min     0.06
_exptl_crystal_density_diffrn     1.821
_exptl_crystal_density_method     'not measured'
_exptl_crystal_F_000     808
_exptl_absorpt_coefficient_mu     0.307
_exptl_absorpt_correction_type     none
_exptl_special_details
;
;
_diffrn_ambient_temperature     150(2)
_diffrn_radiation_type     MoK\a
_diffrn_radiation_wavelength     0.71073
_diffrn_radiation_monochromator     graphite
_diffrn_measurement_device_type     'Bruker APEXII'
_diffrn_measurement_method     'CCD rotation images, thin slices'
_diffrn_reflns_number     11018
_diffrn_reflns_av_R_equivalents     0.0322
_diffrn_reflns_theta_min     3.25
_diffrn_reflns_theta_max     27.46
_diffrn_reflns_theta_full     27.46
_diffrn_measured_fraction_theta_max     0.998
_diffrn_measured_fraction_theta_full     0.998
_diffrn_reflns_limit_h_min     -24
_diffrn_reflns_limit_h_max     25
_diffrn_reflns_limit_k_min     -7
_diffrn_reflns_limit_k_max     7
_diffrn_reflns_limit_l_min     -17
_diffrn_reflns_limit_l_max     15
_refine_special_details
;
Refinement of <i>F</i>^2^ against ALL reflections. The weighted <i>R</i>-factor
<i>wR</i> and goodness of fit <i>S</i> are based on <i>F</i>^2^, conventional
<i>R</i>-factors <i>R</i> are based on <i>F</i>, with <i>F</i> set to zero for
negative <i>F</i>^2^. The threshold expression of <i>F</i>^2^ >
\s(<i>F</i>^2^) is used only for calculating <i>R</i>-factors(gt) <i>etc</i>.
and is not relevant to the choice of reflections for refinement.
<i>R</i>-factors based on <i>F</i>^2^ are statistically about twice as large
as those based on <i>F</i>, and <i>R</i>- factors based on ALL data will be
even larger.
;
_reflns_number_total     1620
_reflns_number_gt     1470
_reflns_threshold_expression     >2sigma(I)
_refine_ls_structure_factor_coef     Fsqd
_refine_ls_matrix_type     full
_refine_ls_R_factor_all     0.0319
_refine_ls_R_factor_gt     0.0285
_refine_ls_wR_factor_gt     0.0748
_refine_ls_wR_factor_ref     0.077
_refine_ls_goodness_of_fit_ref     1.084
_refine_ls_restrained_S_all     1.084
_refine_ls_number_reflns     1620
_refine_ls_number_parameters     121
_refine_ls_number_restraints     0
_refine_ls_hydrogen_treatment     mixed
_refine_ls_weighting_scheme     calc
_refine_ls_weighting_details
         'calc w=1/[\s^2^(Fo^2^)+(0.0343P)^2^+1.9446P] where P=(Fo^2^+2Fc^2^)/3'
_atom_sites_solution_hydrogens     geom
_atom_sites_solution_primary     direct
_atom_sites_solution_secondary     difmap
_refine_ls_shift/su_max     0.009
_refine_ls_shift/su_mean     0.001
_refine_diff_density_max     0.37
_refine_diff_density_min     -0.414
_refine_ls_extinction_method     none
loop_
    _atom_type_symbol
    _atom_type_description
    _atom_type_scat_dispersion_real
    _atom_type_scat_dispersion_imag
    _atom_type_scat_source
    C C 0.0033 0.0016 'International Tables Vol C Tables 4.2.6.8 and 6.1.1.4'
    H H 0 0 'International Tables Vol C Tables 4.2.6.8 and 6.1.1.4'
    N N 0.0061 0.0033 'International Tables Vol C Tables 4.2.6.8 and 6.1.1.4'
    O O 0.0106 0.006 'International Tables Vol C Tables 4.2.6.8 and 6.1.1.4'
    S S 0.1246 0.1234 'International Tables Vol C Tables 4.2.6.8 and 6.1.1.4'
_computing_data_collection     'APEX2 (Bruker,2001)'
_computing_cell_refinement     'SAINT (Bruker, 2001)'
_computing_data_reduction     'SAINT (Bruker, 2001)'
_computing_structure_solution     'SIR2002 (Burla <i>et al.</i>, 2005)'
_computing_structure_refinement     'SHELXL97 (Sheldrick, 2008)'
_computing_molecular_graphics
 'ORTEP-3 for Windows (Farrugia, 1997) and DIAMOND (Brandenburg & Berndt, 2001)'
_computing_publication_material     'WinGX (Farrugia, 1999)'
loop_
    _atom_site_type_symbol
    _atom_site_label
    _atom_site_fract_x
    _atom_site_fract_y
    _atom_site_fract_z
    _atom_site_U_iso_or_equiv
    _atom_site_adp_type
    _atom_site_calc_flag
    _atom_site_refinement_flags
    _atom_site_occupancy
    _atom_site_symmetry_multiplicity
    _atom_site_disorder_assembly
    _atom_site_disorder_group
    C C1 0.32927(7) 0.3566(2) 0.60560(11) 0.0136(3) Uani d . 1 1 . .
    C C2 0.35578(7) 0.2304(2) 0.52873(11) 0.0123(3) Uani d . 1 1 . .
    C C3 0.40656(7) -0.0381(2) 0.46589(11) 0.0129(3) Uani d . 1 1 . .
    N N1 0.38002(6) 0.1265(2) 0.39270(9) 0.0138(3) Uani d . 1 1 . .
    H H1 0.3827 0.125 0.3296 0.017 Uiso calc R 1 1 . .
    N N2 0.34797(6) 0.2981(2) 0.43222(9) 0.0138(3) Uani d . 1 1 . .
    N N3 0.39065(6) 0.0245(2) 0.55278(9) 0.0123(2) Uani d . 1 1 . .
    H H3 0.4005 -0.0502 0.6116 0.015 Uiso calc R 1 1 . .
    N N4 0.44239(7) -0.2252(2) 0.45703(10) 0.0169(3) Uani d . 1 1 . .
    H H4A 0.451 -0.2519 0.399 0.02 Uiso calc R 1 1 . .
    H H4B 0.4571 -0.3201 0.5093 0.02 Uiso calc R 1 1 . .
    O O1 0.33947(6) 0.28073(19) 0.69430(8) 0.0188(2) Uani d . 1 1 . .
    O O2 0.29439(6) 0.54386(18) 0.56322(8) 0.0186(2) Uani d . 1 1 . .
    H H2 0.2817 0.612 0.6077 0.028 Uiso calc R 1 1 . .
    O O3 0.48758(5) 0.50548(17) 0.65377(8) 0.0158(2) Uani d . 1 1 . .
    O O4 0.56503(6) 0.79464(19) 0.76558(8) 0.0190(2) Uani d . 1 1 . .
    S S1 0.5 0.64445(8) 0.75 0.01101(13) Uani d S 1 2 . .
    O O1W 0.25419(6) 0.69140(19) 0.32536(9) 0.0194(2) Uani d . 1 1 . .
    H H1W 0.2751(11) 0.724(4) 0.2772(17) 0.029 Uiso d . 1 1 . .
    H H2W 0.2786(11) 0.586(4) 0.3624(17) 0.029 Uiso d . 1 1 . .
loop_
    _atom_site_aniso_label
    _atom_site_aniso_U_11
    _atom_site_aniso_U_22
    _atom_site_aniso_U_33
    _atom_site_aniso_U_12
    _atom_site_aniso_U_13
    _atom_site_aniso_U_23
    C1 0.0118(6) 0.0150(7) 0.0148(7) -0.0021(5) 0.0054(5) -0.0017(5)
    C2 0.0117(6) 0.0128(6) 0.0122(7) -0.0015(5) 0.0037(5) -0.0008(5)
    C3 0.0119(6) 0.0151(7) 0.0117(6) -0.0026(5) 0.0040(5) -0.0008(5)
    N1 0.0177(6) 0.0155(6) 0.0097(6) 0.0011(5) 0.0066(5) -0.0003(4)
    N2 0.0150(6) 0.0143(6) 0.0126(6) -0.0001(4) 0.0053(5) -0.0008(4)
    N3 0.0145(5) 0.0138(6) 0.0093(5) 0.0010(4) 0.0052(4) 0.0015(4)
    N4 0.0220(6) 0.0162(6) 0.0145(6) 0.0034(5) 0.0087(5) -0.0002(5)
    O1 0.0230(5) 0.0213(5) 0.0155(5) 0.0024(4) 0.0108(4) 0.0015(4)
    O2 0.0227(5) 0.0175(5) 0.0170(5) 0.0062(4) 0.0086(4) -0.0006(4)
    O3 0.0182(5) 0.0164(5) 0.0125(5) -0.0004(4) 0.0051(4) -0.0035(4)
    O4 0.0221(5) 0.0243(6) 0.0133(5) -0.0105(4) 0.0094(4) -0.0049(4)
    S1 0.0129(2) 0.0119(2) 0.0090(2) 0 0.00474(17) 0
    O1W 0.0228(6) 0.0202(5) 0.0187(6) 0.0065(4) 0.0117(5) 0.0044(4)
_geom_special_details
;
All e.s.d.'s (except the e.s.d. in the dihedral angle between two l.s. planes)
are estimated using the full covariance matrix. The cell e.s.d.'s are taken
into account individually in the estimation of e.s.d.'s in distances, angles
and torsion angles; correlations between e.s.d.'s in cell parameters are only
used when they are defined by crystal symmetry. An approximate (isotropic)
treatment of cell e.s.d.'s is used for estimating e.s.d.'s involving l.s.
planes.
;
loop_
    _geom_bond_atom_site_label_1
    _geom_bond_atom_site_label_2
    _geom_bond_site_symmetry_2
    _geom_bond_distance
    _geom_bond_publ_flag
    C1 O1 . 1.2144(18) ?
    C1 O2 . 1.3098(17) ?
    C1 C2 . 1.4905(19) ?
    C2 N2 . 1.3046(18) ?
    C2 N3 . 1.3648(18) ?
    C3 N4 . 1.3236(19) ?
    C3 N1 . 1.3420(18) ?
    C3 N3 . 1.3480(18) ?
    N1 N2 . 1.3774(17) ?
    N1 H1 . 0.86 ?
    N3 H3 . 0.86 ?
    N4 H4A . 0.86 ?
    N4 H4B . 0.86 ?
    O2 H2 . 0.82 ?
    O3 S1 . 1.4674(10) ?
    O4 S1 . 1.4941(10) ?
    S1 O3 2_656 1.4674(10) ?
    S1 O4 2_656 1.4941(10) ?
    O1W H1W . 0.89(2) ?
    O1W H2W . 0.83(2) ?
loop_
    _geom_angle_atom_site_label_1
    _geom_angle_atom_site_label_2
    _geom_angle_atom_site_label_3
    _geom_angle_site_symmetry_1
    _geom_angle_site_symmetry_3
    _geom_angle
    _geom_angle_publ_flag
    O1 C1 O2 . . 127.86(13) ?
    O1 C1 C2 . . 120.61(13) ?
    O2 C1 C2 . . 111.50(12) ?
    N2 C2 N3 . . 112.37(12) ?
    N2 C2 C1 . . 125.24(13) ?
    N3 C2 C1 . . 122.38(12) ?
    N4 C3 N1 . . 127.67(13) ?
    N4 C3 N3 . . 125.69(13) ?
    N1 C3 N3 . . 106.63(12) ?
    C3 N1 N2 . . 110.85(11) ?
    C3 N1 H1 . . 124.6 ?
    N2 N1 H1 . . 124.6 ?
    C2 N2 N1 . . 103.94(11) ?
    C3 N3 C2 . . 106.20(11) ?
    C3 N3 H3 . . 126.9 ?
    C2 N3 H3 . . 126.9 ?
    C3 N4 H4A . . 120 ?
    C3 N4 H4B . . 120 ?
    H4A N4 H4B . . 120 ?
    C1 O2 H2 . . 109.5 ?
    O3 S1 O3 . 2_656 112.76(9) ?
    O3 S1 O4 . . 109.00(6) ?
    O3 S1 O4 2_656 . 108.98(6) ?
    O3 S1 O4 . 2_656 108.98(6) ?
    O3 S1 O4 2_656 2_656 109.00(6) ?
    O4 S1 O4 . 2_656 108.01(9) ?
    H1W O1W H2W . . 106.3(19) ?
loop_
    _geom_torsion_atom_site_label_1
    _geom_torsion_atom_site_label_2
    _geom_torsion_atom_site_label_3
    _geom_torsion_atom_site_label_4
    _geom_torsion_site_symmetry_1
    _geom_torsion_site_symmetry_2
    _geom_torsion_site_symmetry_3
    _geom_torsion_site_symmetry_4
    _geom_torsion
    _geom_torsion_publ_flag
    O1 C1 C2 N2 . . . . -179.54(13) ?
    O2 C1 C2 N2 . . . . 2.06(19) ?
    O1 C1 C2 N3 . . . . 1.6(2) ?
    O2 C1 C2 N3 . . . . -176.82(12) ?
    N4 C3 N1 N2 . . . . -178.13(13) ?
    N3 C3 N1 N2 . . . . 1.03(15) ?
    N3 C2 N2 N1 . . . . -0.37(15) ?
    C1 C2 N2 N1 . . . . -179.34(12) ?
    C3 N1 N2 C2 . . . . -0.42(14) ?
    N4 C3 N3 C2 . . . . 177.99(13) ?
    N1 C3 N3 C2 . . . . -1.19(14) ?
    N2 C2 N3 C3 . . . . 1.00(16) ?
    C1 C2 N3 C3 . . . . -179.99(12) ?
loop_
    _geom_hbond_atom_site_label_D
    _geom_hbond_atom_site_label_H
    _geom_hbond_atom_site_label_A
    _geom_hbond_site_symmetry_A
    _geom_hbond_distance_DH
    _geom_hbond_distance_HA
    _geom_hbond_distance_DA
    _geom_hbond_angle_DHA
    _geom_hbond_publ_flag
    O1W H2W N2 . 0.83(2) 2.16(2) 2.9774(16) 169(2) yes
    O1W H1W O1 6_565 0.89(2) 1.93(2) 2.7941(17) 163(2) yes
    O2 H2 O1W 7_566 0.82 1.74 2.5403(16) 165 yes
    N1 H1 O4 5_666 0.86 1.94 2.7107(16) 149 yes
    N3 H3 O4 2_646 0.86 1.79 2.6436(15) 171 yes
    N4 H4A O3 5_656 0.86 2.17 2.8452(17) 136 yes
    N4 H4B O3 1_545 0.86 2.08 2.9255(16) 168 yes
