# Supplementary material for: Bis(5-amino-3-carb­oxy-1H-1,2,4-triazol-4-ium) sulfate dihydrate
Source: Acta Crystallogr Sect E Struct Rep Online. 2011 Apr 16;67(Pt 5):o1171–2. doi: 10.1107/S1600536811013882 (PMC3089095; doi:10.1107/S1600536811013882)
Supplement: Supplementary file 2 [file e-67-o1171-Isup2.hkl]

#
# h,k,l, Fc-squared, Fo-squared, sigma(Fo-squared) and status flag
#
data_I
_shelx_title ' import in C 2/c'
_shelx_refln_list_code          4
_shelx_F_calc_maximum      252.42
_exptl_crystal_F_000       808.00
_reflns_d_resolution_high  0.7706
 
loop_
 _symmetry_equiv_pos_as_xyz
 'x, y, z'
 '-x, y, -z+1/2'
 'x+1/2, y+1/2, z'
 '-x+1/2, y+1/2, -z+1/2'
 '-x, -y, -z'
 'x, -y, z-1/2'
 '-x+1/2, -y+1/2, -z'
 'x+1/2, -y+1/2, z-1/2'
 
_cell_length_a    19.4350
_cell_length_b     5.8467
_cell_length_c    13.3343
_cell_angle_alpha  90.000
_cell_angle_beta  109.981
_cell_angle_gamma  90.000
 
_shelx_F_squared_multiplier     1.000
 
loop_
 _refln_index_h
 _refln_index_k
 _refln_index_l
 _refln_F_squared_calc
 _refln_F_squared_meas
 _refln_F_squared_sigma
 _refln_observed_status
   4   0   0     1853.38     1781.58     24.60 o
   6   0   0     2385.20     2391.44     31.15 o
   8   0   0     4670.52     4350.51     56.98 o
  10   0   0       76.35       99.09      6.55 o
  12   0   0     4492.98     4900.55     68.49 o
  14   0   0     1668.12     1737.46     29.23 o
  16   0   0     1005.23      930.74     20.97 o
  18   0   0     2568.99     2495.24     74.48 o
  20   0   0     2740.19     2749.36    138.18 o
  22   0   0      365.28      268.66     32.57 o
   1   1   0      100.46      161.47      2.07 o
   3   1   0     1950.88     1911.45     15.74 o
   5   1   0    63718.36    63599.11    535.21 o
   7   1   0     2101.23     2371.43     26.80 o
   9   1   0       11.84        9.36      2.26 o
  11   1   0      575.78      593.21     10.44 o
  13   1   0     3079.85     3060.85     36.87 o
  15   1   0     1183.11     1211.38     19.45 o
  17   1   0        4.70       -2.70      4.18 o
  19   1   0      190.89      178.05     10.67 o
  21   1   0        8.61       11.93      7.16 o
  23   1   0      189.49      199.66     14.40 o
   0   2   0     7917.81     8212.86     98.07 o
   2   2   0     1166.38     1323.15     12.16 o
   4   2   0     1103.29     1386.71     13.82 o
   6   2   0      271.50      251.52      4.05 o
   8   2   0     1682.25     1824.70     18.24 o
  10   2   0    27460.22    27602.70    249.34 o
  12   2   0     2003.79     1983.34     23.42 o
  14   2   0      884.68      870.76     13.51 o
  16   2   0      370.52      360.26     11.34 o
  18   2   0       38.04       29.88      5.50 o
  20   2   0      119.24      105.99      9.52 o
  22   2   0       47.19       35.71      9.15 o
   1   3   0       63.10       53.46      1.88 o
   3   3   0     2384.98     2648.73     24.35 o
   5   3   0        7.57       15.06      1.59 o
   7   3   0     2866.84     2903.62     29.16 o
   9   3   0       23.89       15.23      2.64 o
  11   3   0     2003.58     1965.03     22.66 o
  13   3   0     1257.47     1307.27     19.07 o
  15   3   0     1925.42     1870.43     28.24 o
  17   3   0      111.31      136.77      8.62 o
  19   3   0      549.74      493.07     16.68 o
  21   3   0      544.97      645.79     28.08 o
   0   4   0     4201.56     4421.11     69.08 o
   2   4   0       22.93       19.84      1.96 o
   4   4   0      390.34      439.14      7.07 o
   6   4   0      417.67      411.15      7.46 o
   8   4   0      635.76      628.66     10.74 o
  10   4   0      740.49      730.17     14.49 o
  12   4   0       25.63       34.91      4.72 o
  14   4   0      122.48      119.86      7.74 o
  16   4   0      982.94      995.15     23.56 o
  18   4   0      252.94      254.94     15.22 o
  20   4   0      229.04      183.40     17.55 o
   1   5   0        9.70        7.64      2.25 o
   3   5   0      355.13      355.44      6.87 o
   5   5   0     1122.60     1170.49     19.92 o
   7   5   0     1724.40     1630.41     26.71 o
   9   5   0      142.32      112.02      6.47 o
  11   5   0        9.56       19.22      4.83 o
  13   5   0      220.85      216.30     14.19 o
  15   5   0      199.31      205.18     18.99 o
  17   5   0      142.17      145.45     14.11 o
   0   6   0     1086.01     1121.23     31.65 o
   2   6   0      368.46      364.76     11.36 o
   4   6   0      886.97      826.36     18.59 o
   6   6   0      227.03      183.53      7.77 o
   8   6   0     1129.74     1152.56     21.32 o
  10   6   0      682.33      721.35     16.43 o
  12   6   0      546.31      584.80     17.82 o
  14   6   0       34.66       29.10      9.68 o
   1   7   0      997.17      973.74     32.03 o
   3   7   0     1964.96     2074.89     50.90 o
   5   7   0      639.13      689.31     28.40 o
   7   7   0       71.23       87.17     11.75 o
   9   7   0        2.38        1.26      8.60 o
 -23   1   1      120.69      116.57     11.78 o
 -21   1   1      147.17      155.65     10.93 o
 -19   1   1      162.93      177.92     12.09 o
 -17   1   1     1130.75     1089.97     21.35 o
 -15   1   1     1241.94     1180.53     16.13 o
 -13   1   1       16.17       26.20      2.81 o
 -11   1   1      747.86      742.67     11.14 o
  -9   1   1        3.98        1.64      1.66 o
  -5   1   1    30347.33    29692.57    287.71 o
  -3   1   1     4833.06     4620.32     39.66 o
  -1   1   1       96.54      113.12      2.24 o
   1   1   1    14758.76    14757.90    114.15 o
   3   1   1    14870.78    15133.39    126.34 o
   5   1   1    38501.45    39299.30    318.67 o
   7   1   1       44.32       22.91      2.00 o
   9   1   1     7646.59     7837.76     70.81 o
  11   1   1      101.91       91.11      3.97 o
  13   1   1      255.18      269.63      7.55 o
  15   1   1     6996.92     6864.30     87.29 o
  17   1   1       38.89       30.23      5.60 o
  19   1   1      155.42      145.21     11.43 o
  21   1   1       31.31       17.06      7.77 o
 -22   2   1      715.82      760.86     28.58 o
 -20   2   1      901.48      928.50     31.49 o
 -18   2   1      360.26      368.85     11.59 o
 -16   2   1      105.23      118.27      6.64 o
 -14   2   1      154.12      167.63      6.09 o
 -12   2   1      584.25      570.91     10.58 o
 -10   2   1    13929.83    13678.26    125.65 o
  -8   2   1      363.90      358.81      5.59 o
  -6   2   1     2731.21     2680.36     26.26 o
  -4   2   1     2461.21     2450.58     25.40 o
  -2   2   1     4434.24     4111.40     42.65 o
   0   2   1     1634.01     1720.84     16.72 o
   2   2   1     4068.57     3680.72     31.16 o
   4   2   1     2799.29     2486.22     21.92 o
   6   2   1     3876.87     3984.60     33.61 o
   8   2   1     3711.07     4086.47     37.01 o
  10   2   1       90.27      106.54      4.25 o
  12   2   1        9.79       10.82      2.96 o
  14   2   1     4865.51     4826.32     55.54 o
  16   2   1       17.25        9.90      5.46 o
  18   2   1        6.31       -4.56      4.56 o
  20   2   1      609.66      623.32     21.93 o
  22   2   1      679.05      745.29     27.12 o
 -21   3   1      107.26      115.40     13.81 o
 -19   3   1      421.51      387.16     16.12 o
 -17   3   1       30.88       31.20      6.18 o
 -15   3   1     2683.95     2704.87     37.25 o
 -13   3   1       33.45       41.53      3.82 o
 -11   3   1        0.03        1.68      2.87 o
  -9   3   1      378.79      418.75      9.00 o
  -7   3   1     2492.31     2769.57     38.09 o
  -5   3   1      102.04      127.75      3.27 o
  -3   3   1     2059.16     2035.47     21.66 o
  -1   3   1     2816.12     2650.99     30.10 o
   1   3   1       17.96       28.03      1.48 o
   3   3   1      100.71       98.48      2.61 o
   5   3   1     6013.13     6264.36     54.52 o
   7   3   1      281.13      258.52      5.34 o
   9   3   1      564.43      486.31      8.50 o
  11   3   1        0.70        1.17      2.40 o
  13   3   1       85.55      107.13      5.46 o
  15   3   1     1921.82     1790.23     29.09 o
  17   3   1      110.85      141.94      8.96 o
  19   3   1     1894.85     1889.84     41.60 o
  21   3   1       17.46       19.46      8.70 o
 -20   4   1      500.06      441.28     27.56 o
 -18   4   1      147.24      158.54     10.35 o
 -16   4   1        0.57        1.05      5.19 o
 -14   4   1      801.40      761.23     16.55 o
 -12   4   1        1.59        9.96      4.43 o
 -10   4   1      820.04      772.81     14.06 o
  -8   4   1       19.16       11.66      2.50 o
  -6   4   1      224.33      216.29      5.02 o
  -4   4   1      614.37      681.79     11.43 o
  -2   4   1        2.43        6.94      1.74 o
   0   4   1     2650.00     2773.85     31.63 o
   2   4   1     4207.00     4041.55     43.06 o
   4   4   1      709.48      688.81     10.49 o
   6   4   1     2570.02     2475.63     29.83 o
   8   4   1      859.39      879.02     14.09 o
  10   4   1      466.69      431.21     10.47 o
  12   4   1      175.83      200.58      8.11 o
  14   4   1       34.45       36.44      5.58 o
  16   4   1       14.12       17.90      5.76 o
  18   4   1        5.77       15.74      7.42 o
 -17   5   1      490.30      523.97     23.79 o
 -15   5   1      276.00      306.00     13.81 o
 -13   5   1      320.11      344.92     15.32 o
 -11   5   1        7.70        9.63      4.28 o
  -9   5   1     2837.33     2745.09     41.52 o
  -7   5   1      521.57      525.54     11.53 o
  -5   5   1       87.18       83.57     11.26 o
  -3   5   1      205.77      201.68      6.34 o
  -1   5   1      185.53      180.19      4.62 o
   1   5   1     2872.87     2816.59     32.86 o
   3   5   1      628.26      645.86     11.25 o
   5   5   1      551.99      532.09     10.84 o
   7   5   1     1834.25     1713.91     28.29 o
   9   5   1        4.34        2.69      4.11 o
  11   5   1      445.22      492.86     13.72 o
  13   5   1      243.02      205.35     10.72 o
  15   5   1      100.69       83.43     10.55 o
  17   5   1      314.82      338.99     17.86 o
 -14   6   1      374.62      340.30     18.86 o
 -12   6   1      386.41      398.75     21.34 o
 -10   6   1      247.34      234.75      8.86 o
  -8   6   1      214.10      256.24     12.62 o
  -6   6   1       67.22       74.93      7.47 o
  -4   6   1     2846.92     2795.38     55.69 o
  -2   6   1      551.03      531.77     16.07 o
   0   6   1      209.48      231.22      8.12 o
   2   6   1       10.95        9.10      3.75 o
   4   6   1       52.19       49.18      4.92 o
   6   6   1      226.41      248.16     10.56 o
   8   6   1        0.20        2.33      4.30 o
  10   6   1       11.17       11.35      5.10 o
  12   6   1     1477.98     1511.71     33.55 o
  -9   7   1      140.71      153.51     21.20 o
  -7   7   1       29.17       39.26     10.00 o
  -5   7   1      189.03      179.18     13.41 o
  -3   7   1       12.21       10.06     14.81 o
  -1   7   1      332.92      327.07     16.99 o
   1   7   1       90.14       95.74      6.22 o
   3   7   1       72.70       63.52      5.74 o
   5   7   1      117.77      128.23     14.32 o
   7   7   1       13.39       15.31      9.18 o
 -24   0   2     1432.16     1405.67    120.95 o
 -22   0   2        0.73       -4.68      9.12 o
 -20   0   2      578.25      570.61     27.92 o
 -18   0   2      573.16      550.77     20.48 o
 -16   0   2     5759.37     5635.37     79.74 o
 -14   0   2     3357.03     3255.79     48.18 o
 -12   0   2    19429.62    19226.09    249.69 o
 -10   0   2      910.10      918.25     16.27 o
  -8   0   2     5293.29     5163.07     69.43 o
  -6   0   2    11776.27    11503.07    149.75 o
  -4   0   2    10083.30    10048.10    128.23 o
  -2   0   2     7390.21     7614.92     91.29 o
   0   0   2     1778.20     1428.81     20.44 o
   2   0   2      757.15      817.96     24.27 o
   4   0   2    52200.39    53091.48   1028.85 o
   6   0   2      165.87      237.54      7.43 o
   8   0   2      131.90       51.24      4.33 o
  10   0   2       85.07       72.73      5.51 o
  12   0   2     1637.18     1655.05     30.55 o
  14   0   2        4.08        7.42      4.68 o
  16   0   2     1280.37     1216.49     43.45 o
  18   0   2      519.62      521.31     27.45 o
  20   0   2      851.09      791.79     36.22 o
  22   0   2       53.88       53.04     21.76 o
 -23   1   2       65.44       45.82      9.60 o
 -21   1   2      576.68      626.42     22.14 o
 -19   1   2     1222.57     1214.62     27.25 o
 -17   1   2     1270.00     1253.57     19.44 o
 -15   1   2       94.82       90.31      4.13 o
 -13   1   2      417.46      471.24      7.95 o
 -11   1   2     8595.60     8730.83     81.81 o
  -9   1   2     3137.10     3311.16     40.25 o
  -7   1   2    13888.23    14160.89    144.87 o
  -5   1   2     3095.45     2976.02     27.56 o
  -3   1   2     3631.64     3428.91     44.63 o
  -1   1   2    20966.77    19395.74    161.23 o
   1   1   2     1588.75     1575.23     15.59 o
   3   1   2     1229.70     1230.76     12.95 o
   5   1   2      962.61     1098.03     12.90 o
   7   1   2       76.34       98.48      3.11 o
   9   1   2     3815.92     3978.75     38.03 o
  11   1   2       29.16       40.46      3.13 o
  13   1   2      114.15      108.19      4.96 o
  15   1   2      666.17      669.40     15.18 o
  17   1   2      100.31      106.57     10.33 o
  19   1   2        8.15        3.30      8.90 o
  21   1   2      351.68      377.30     18.53 o
 -22   2   2     1240.05     1237.16     34.68 o
 -20   2   2      201.91      225.61     12.03 o
 -18   2   2       33.39       26.36      6.77 o
 -16   2   2       99.25      134.16      7.76 o
 -14   2   2      166.74      189.92      6.14 o
 -12   2   2       33.14       16.96      2.77 o
 -10   2   2        1.71        7.18      2.08 o
  -8   2   2       85.35      110.77      3.05 o
  -6   2   2    10777.56    11388.29    102.50 o
  -4   2   2      370.66      484.78      6.12 o
  -2   2   2     4228.23     3998.96     39.15 o
   0   2   2     6600.83     6660.27     54.97 o
   2   2   2       42.52       36.97      1.78 o
   4   2   2      217.41      216.19      4.05 o
   6   2   2      350.73      448.49      6.31 o
   8   2   2      313.64      418.66      7.04 o
  10   2   2     6981.27     7137.72     68.17 o
  12   2   2     1111.58     1068.76     14.97 o
  14   2   2      440.67      481.34     13.79 o
  16   2   2      116.38      103.68      8.13 o
  18   2   2      387.21      347.64     30.17 o
  20   2   2      342.55      326.24     15.42 o
 -21   3   2        7.06        9.96      7.35 o
 -19   3   2     1339.69     1374.24     31.01 o
 -17   3   2      238.95      254.45     12.60 o
 -15   3   2       22.42       11.78      4.35 o
 -13   3   2      240.02      252.02      7.86 o
 -11   3   2       48.54       33.10      3.84 o
  -9   3   2        0.19        3.80      2.11 o
  -7   3   2      553.87      514.66      7.96 o
  -5   3   2      246.57      300.00      5.34 o
  -3   3   2     3213.32     3322.38     37.40 o
  -1   3   2      398.24      462.62      6.58 o
   1   3   2        4.05       18.05      1.55 o
   3   3   2      972.82      993.38     10.58 o
   5   3   2    13037.63    13289.66    106.44 o
   7   3   2      892.15      903.00     10.97 o
   9   3   2     1615.01     1565.92     18.85 o
  11   3   2        0.24       -2.10      2.77 o
  13   3   2      622.33      581.92     12.33 o
  15   3   2     3361.15     3211.76     46.53 o
  17   3   2     1286.98     1319.71     31.86 o
  19   3   2      118.21       90.87     11.81 o
 -20   4   2      360.25      390.76     19.09 o
 -18   4   2       25.06       41.41      7.27 o
 -16   4   2       18.79       15.52      5.52 o
 -14   4   2      686.10      667.89     15.07 o
 -12   4   2      371.85      354.61     10.06 o
 -10   4   2      209.03      190.84      6.11 o
  -8   4   2      960.74     1004.42     13.85 o
  -6   4   2      682.14      653.36     10.93 o
  -4   4   2        1.57       -1.70      2.07 o
  -2   4   2        1.10        5.07      3.25 o
   0   4   2     2123.16     2223.43     26.08 o
   2   4   2     2617.41     2539.26     30.01 o
   4   4   2       64.17       53.86      3.60 o
   6   4   2      168.71      133.90      4.34 o
   8   4   2      540.05      539.46     12.90 o
  10   4   2     3410.90     3337.55     44.28 o
  12   4   2      387.17      445.71     12.82 o
  14   4   2      275.95      266.85     11.07 o
  16   4   2      518.13      518.27     26.49 o
  18   4   2      353.41      391.28     17.50 o
 -17   5   2        1.00        7.91     11.61 o
 -15   5   2        3.41        2.99      5.79 o
 -13   5   2       10.20       16.95      4.76 o
 -11   5   2      166.98      177.70      7.08 o
  -9   5   2       18.30       15.06      4.07 o
  -7   5   2     1745.34     1617.55     32.51 o
  -5   5   2       61.22       48.44      6.01 o
  -3   5   2       72.24       85.63      7.00 o
  -1   5   2      283.10      258.13      6.81 o
   1   5   2      996.64      896.69     16.29 o
   3   5   2      167.36      159.41      5.49 o
   5   5   2      209.31      185.60      6.62 o
   7   5   2      362.20      371.95     10.89 o
   9   5   2      329.25      317.42     10.92 o
  11   5   2       72.56       77.72      6.86 o
  13   5   2       81.03       75.63      8.27 o
  15   5   2     1076.91     1137.43     46.06 o
 -14   6   2      671.23      671.29     30.79 o
 -12   6   2      496.62      465.71     17.99 o
 -10   6   2       12.96       18.30      6.42 o
  -8   6   2      324.91      305.08     13.24 o
  -6   6   2      506.90      504.65     17.78 o
  -4   6   2     1296.35     1267.93     30.24 o
  -2   6   2      539.58      555.49     17.05 o
   0   6   2      581.33      606.35     12.87 o
   2   6   2      216.61      209.92      8.35 o
   4   6   2      342.70      362.72     10.83 o
   6   6   2       24.72       31.44      5.54 o
   8   6   2      105.57      102.69      7.14 o
  10   6   2       11.98       20.10      5.82 o
  12   6   2        0.30       13.68      6.84 o
  -9   7   2     1915.95     2005.66     67.46 o
  -7   7   2      177.70      185.38     15.14 o
  -5   7   2       57.83       48.73      9.71 o
  -3   7   2      701.46      686.20     24.00 o
  -1   7   2     1130.12     1175.21     40.37 o
   1   7   2       46.12       49.68     13.68 o
   3   7   2      536.49      521.53     15.08 o
   5   7   2      477.36      429.31     16.98 o
   7   7   2      136.29      118.50     24.70 o
 -23   1   3      599.76      542.56     19.29 o
 -21   1   3      478.79      454.28     18.62 o
 -19   1   3      246.88      227.98     10.18 o
 -17   1   3     6216.33     6193.73     76.32 o
 -15   1   3     2005.16     2036.50     25.32 o
 -13   1   3      971.93      918.74     13.46 o
 -11   1   3      238.56      208.81      6.03 o
  -9   1   3      336.47      392.70      8.81 o
  -7   1   3    13201.74    14192.77    133.79 o
  -5   1   3     2718.23     2462.91     22.32 o
  -3   1   3     2839.05     2756.36     24.34 o
  -1   1   3    10338.24    10024.39    100.07 o
   1   1   3     4223.39     4087.16     38.31 o
   3   1   3    26778.73    26450.76    236.91 o
   5   1   3      908.85      999.45     12.37 o
   7   1   3      322.45      278.36      6.18 o
   9   1   3     2343.56     2588.94     28.40 o
  11   1   3     1442.52     1438.87     18.44 o
  13   1   3      476.54      536.68     10.74 o
  15   1   3      830.63      792.80     21.57 o
  17   1   3      184.49      195.35     22.69 o
  19   1   3     1034.79     1016.01     30.12 o
  21   1   3      103.10       95.41     11.69 o
 -22   2   3      847.62      842.99     27.26 o
 -20   2   3      336.93      351.74     13.28 o
 -18   2   3     1484.29     1455.93     26.78 o
 -16   2   3     1134.87     1130.05     17.74 o
 -14   2   3       52.94       36.44      3.19 o
 -12   2   3      815.64      835.42     11.64 o
 -10   2   3     4954.49     5140.06     51.07 o
  -8   2   3     1787.40     1854.94     20.18 o
  -6   2   3     2142.46     2001.29     20.16 o
  -4   2   3     1952.70     1974.70     20.29 o
  -2   2   3     1401.31     1206.29     11.79 o
   0   2   3       41.16       92.09      2.45 o
   2   2   3     1507.34     1405.63     14.04 o
   4   2   3       19.35       48.91      2.42 o
   6   2   3     3507.40     3428.25     32.90 o
   8   2   3     5197.07     5109.95     54.12 o
  10   2   3      517.12      459.75      8.56 o
  12   2   3      517.92      530.39     10.34 o
  14   2   3        0.42       -4.32      4.47 o
  16   2   3     1008.44     1089.51     29.79 o
  18   2   3      481.43      447.55     18.98 o
  20   2   3        5.28        1.45      7.20 o
 -21   3   3      333.03      341.37     19.09 o
 -19   3   3      998.98     1045.84     24.78 o
 -17   3   3      246.31      224.58     10.61 o
 -15   3   3     1791.33     1794.03     29.07 o
 -13   3   3      787.56      795.06     14.36 o
 -11   3   3      973.38     1058.60     14.44 o
  -9   3   3        0.29        1.30      2.13 o
  -7   3   3     8574.86     8326.28     82.66 o
  -5   3   3      211.25      242.93      4.96 o
  -3   3   3        8.74       19.04      2.46 o
  -1   3   3     1463.77     1624.93     16.75 o
   1   3   3      125.63      128.00      2.94 o
   3   3   3      206.95      208.80      3.72 o
   5   3   3      181.57      172.45      4.08 o
   7   3   3      554.78      549.86      8.41 o
   9   3   3      172.78      206.09      5.39 o
  11   3   3     1166.00     1132.05     17.55 o
  13   3   3      375.37      400.49     11.01 o
  15   3   3      482.09      457.80     13.94 o
  17   3   3      166.89      186.69     13.68 o
  19   3   3       41.98       36.95      9.93 o
 -20   4   3       18.71        6.86      7.15 o
 -18   4   3      121.99      136.78     11.62 o
 -16   4   3       24.95       18.62      5.68 o
 -14   4   3      718.52      713.37     20.87 o
 -12   4   3       30.56       31.03      4.37 o
 -10   4   3     7989.20     7728.13     86.10 o
  -8   4   3       14.63       10.29      2.22 o
  -6   4   3      463.45      504.29     10.45 o
  -4   4   3      539.10      523.06     11.29 o
  -2   4   3      311.79      298.47      8.58 o
   0   4   3        8.79        0.32      2.00 o
   2   4   3       70.05       73.67      4.02 o
   4   4   3      524.42      437.45     10.75 o
   6   4   3        5.46        0.72      2.63 o
   8   4   3     1045.40     1036.34     18.64 o
  10   4   3     2384.96     2250.23     34.42 o
  12   4   3        1.43       -0.80      4.25 o
  14   4   3       24.32       23.46      6.10 o
  16   4   3       64.70       56.62      8.75 o
  18   4   3        0.83       15.69      8.61 o
 -17   5   3       37.42       41.54      8.60 o
 -15   5   3      301.84      299.54     11.72 o
 -13   5   3      804.80      799.30     19.84 o
 -11   5   3      419.55      427.63     10.46 o
  -9   5   3       28.31       23.46      4.83 o
  -7   5   3      552.65      555.09     16.21 o
  -5   5   3     8418.91     8201.33    166.95 o
  -3   5   3       15.04       11.99      5.17 o
  -1   5   3      145.86      140.83      4.96 o
   1   5   3       12.69       11.36      3.18 o
   3   5   3      330.19      323.77      8.35 o
   5   5   3     2410.51     2356.76     35.83 o
   7   5   3      307.03      317.00     10.62 o
   9   5   3      478.41      479.21     13.91 o
  11   5   3     1138.86     1085.88     23.26 o
  13   5   3      335.53      350.75     15.81 o
  15   5   3      163.80      189.11     22.15 o
 -14   6   3       80.21       78.22     10.76 o
 -12   6   3      108.54      111.78     11.36 o
 -10   6   3      244.84      251.27     12.84 o
  -8   6   3      195.24      218.54     11.53 o
  -6   6   3       17.87       19.08      6.90 o
  -4   6   3      739.39      693.89     20.69 o
  -2   6   3      542.91      501.18     16.65 o
   0   6   3     8644.13     8542.47    122.30 o
   2   6   3        0.82       -1.13      4.72 o
   4   6   3        0.30       -4.21      4.62 o
   6   6   3      766.13      709.77     18.90 o
   8   6   3        6.17        4.19      5.29 o
  10   6   3        3.19       12.58      6.05 o
  12   6   3      178.49      202.76     12.66 o
  -9   7   3      500.84      510.43     29.30 o
  -7   7   3        6.46       17.61     10.66 o
  -5   7   3      174.00      145.46     13.04 o
  -3   7   3        2.60        6.39      7.45 o
  -1   7   3      137.05      133.32     25.41 o
   1   7   3        5.04        8.38      8.29 o
   3   7   3       66.62       47.81      7.77 o
   5   7   3      764.07      794.58     30.84 o
 -24   0   4        0.18        4.59     10.27 o
 -22   0   4     1366.92     1306.93     60.69 o
 -20   0   4     4073.68     3944.80     88.58 o
 -18   0   4      382.68      421.63     15.13 o
 -16   0   4      589.71      577.66     14.36 o
 -14   0   4    10837.91    10869.46    156.72 o
 -12   0   4      216.95      276.66      8.13 o
 -10   0   4     4310.68     4337.71     59.97 o
  -8   0   4     4366.54     4060.66     55.54 o
  -6   0   4     1627.54     1769.07     24.12 o
  -4   0   4     7221.92     5976.09     73.06 o
  -2   0   4    23993.24    24317.12    268.88 o
   0   0   4     1681.98     1721.30     22.60 o
   2   0   4     1182.40      850.14     21.25 o
   4   0   4     3624.78     4057.32     62.25 o
   6   0   4      154.46      205.64      9.43 o
   8   0   4    10411.16    10487.14    164.05 o
  10   0   4     1580.22     1609.21     32.33 o
  12   0   4     2276.28     2149.93     47.72 o
  14   0   4      569.47      618.88     41.56 o
  16   0   4       46.71       52.74     10.76 o
  18   0   4       88.59       96.85     19.60 o
  20   0   4      495.96      489.92     34.60 o
 -23   1   4      513.89      566.98     19.50 o
 -21   1   4      285.38      261.60     12.96 o
 -19   1   4      814.47      800.30     16.91 o
 -17   1   4      136.83      140.70      6.34 o
 -15   1   4      883.49      944.12     13.77 o
 -13   1   4      350.17      357.15      8.04 o
 -11   1   4       10.53       18.07      2.66 o
  -9   1   4     5322.95     5399.89     57.92 o
  -7   1   4      840.72      763.83      9.44 o
  -5   1   4     3177.90     3174.68     29.57 o
  -3   1   4     3899.21     3279.06     29.25 o
  -1   1   4     5867.91     6507.06     55.62 o
   1   1   4      232.79      145.90      3.66 o
   3   1   4     2133.28     2326.94     24.62 o
   5   1   4      848.79      850.01     11.39 o
   7   1   4      448.26      413.20      7.91 o
   9   1   4      242.28      266.06      9.46 o
  11   1   4      133.32      139.64      5.55 o
  13   1   4      374.13      373.95      9.90 o
  15   1   4      269.01      292.94     14.58 o
  17   1   4      241.36      240.23     14.17 o
  19   1   4       94.85       86.22     10.91 o
 -24   2   4     1267.96     1134.24     33.56 o
 -22   2   4       12.92       18.08      6.55 o
 -20   2   4     2031.97     1967.83     36.65 o
 -18   2   4      250.22      258.62     10.02 o
 -16   2   4       70.92       78.02      5.76 o
 -14   2   4      436.24      410.94      8.04 o
 -12   2   4      478.73      535.58      9.67 o
 -10   2   4     1921.73     2161.07     26.61 o
  -8   2   4        0.07        5.22      1.89 o
  -6   2   4     2444.29     2784.63     25.49 o
  -4   2   4       16.33        6.80      1.47 o
  -2   2   4    24619.70    25486.02    212.95 o
   0   2   4     5189.45     5051.50     42.92 o
   2   2   4      587.99      492.21      6.63 o
   4   2   4     2327.93     2369.23     23.64 o
   6   2   4      267.62      303.33      6.18 o
   8   2   4       78.72       93.36      4.34 o
  10   2   4      103.80       80.51      4.31 o
  12   2   4      606.72      596.55     12.45 o
  14   2   4     3432.90     3367.34     60.55 o
  16   2   4     1038.04      969.53     28.34 o
  18   2   4      617.83      630.36     28.23 o
  20   2   4      695.16      673.70     25.39 o
 -23   3   4      221.59      239.16     18.47 o
 -21   3   4       89.57       96.60     14.59 o
 -19   3   4      105.68      111.09      8.85 o
 -17   3   4      102.06      109.48      8.14 o
 -15   3   4     4459.23     4371.18     59.48 o
 -13   3   4      365.01      375.51      9.32 o
 -11   3   4     1189.81     1285.29     21.24 o
  -9   3   4     3853.43     3965.66     43.60 o
  -7   3   4     9383.34     9001.87     93.27 o
  -5   3   4     1243.80     1404.26     18.46 o
  -3   3   4     1406.16     1300.21     15.32 o
  -1   3   4     1886.95     1880.97     19.53 o
   1   3   4     1925.20     1869.30     18.92 o
   3   3   4     3143.76     3108.97     29.73 o
   5   3   4     5534.00     5175.58     51.57 o
   7   3   4      544.00      566.01     10.23 o
   9   3   4     8046.78     8096.34     92.04 o
  11   3   4     1741.61     1691.08     27.88 o
  13   3   4      789.14      767.42     19.54 o
  15   3   4      368.72      369.37     14.32 o
  17   3   4      699.44      697.18     35.95 o
  19   3   4     1467.10     1525.28     42.18 o
 -20   4   4      137.56      136.66     12.28 o
 -18   4   4        2.41        3.78      5.24 o
 -16   4   4      164.00      199.19      9.93 o
 -14   4   4        0.14       -3.70      3.70 o
 -12   4   4     1355.68     1352.69     22.53 o
 -10   4   4     5088.98     4977.95     54.92 o
  -8   4   4       16.31       16.41      2.29 o
  -6   4   4      244.40      255.86      7.25 o
  -4   4   4     4435.15     4473.71     72.61 o
  -2   4   4      806.07      794.27     11.76 o
   0   4   4      342.05      402.51      7.55 o
   2   4   4     2191.38     2104.93     25.97 o
   4   4   4     6675.83     6642.81     78.37 o
   6   4   4     3024.02     2944.18     38.11 o
   8   4   4     3497.86     3481.61     45.07 o
  10   4   4       15.92       17.39      4.50 o
  12   4   4      266.35      267.60     10.94 o
  14   4   4     1656.00     1620.36     36.55 o
  16   4   4      187.54      197.15     14.58 o
 -17   5   4      705.32      744.47     21.26 o
 -15   5   4       34.12       26.92      5.76 o
 -13   5   4        0.02        1.61      4.14 o
 -11   5   4      158.05      138.51      6.23 o
  -9   5   4       55.87       38.50      5.71 o
  -7   5   4      106.71      103.46      7.19 o
  -5   5   4     2700.48     2493.81     51.37 o
  -3   5   4       64.34       62.97      8.70 o
  -1   5   4     1037.77     1041.27     18.65 o
   1   5   4     2977.87     2913.16     42.22 o
   3   5   4      992.24     1024.37     19.48 o
   5   5   4     3246.95     3128.61     51.39 o
   7   5   4      391.53      369.98     11.91 o
   9   5   4      610.86      536.53     15.11 o
  11   5   4       47.13       63.82      8.10 o
  13   5   4      240.37      237.42     13.95 o
 -14   6   4      101.73      111.76     25.74 o
 -12   6   4        5.15       -1.72      7.37 o
 -10   6   4      718.40      739.24     35.84 o
  -8   6   4      226.64      215.12     13.27 o
  -6   6   4        3.31       -0.91      6.15 o
  -4   6   4       48.34       45.00      8.33 o
  -2   6   4       30.14       30.14      6.78 o
   0   6   4       44.95       48.23      4.85 o
   2   6   4      300.74      319.61     10.30 o
   4   6   4      206.24      234.28     12.52 o
   6   6   4        3.08        1.37      5.62 o
   8   6   4        0.04        0.37      5.44 o
  10   6   4       53.73       41.58      8.25 o
  -9   7   4       10.45       21.83     17.50 o
  -7   7   4        1.90        3.45      8.59 o
  -5   7   4     1234.75     1244.09     38.17 o
  -3   7   4      248.52      247.87     15.46 o
  -1   7   4      255.92      291.08     19.06 o
   1   7   4      880.22      862.30     39.87 o
   3   7   4      149.27      126.50     12.71 o
   5   7   4     1280.97     1355.86     46.09 o
 -23   1   5       29.44       34.83      7.33 o
 -21   1   5       33.54       35.83      6.59 o
 -19   1   5      952.61      911.79     18.40 o
 -17   1   5     1318.15     1263.42     19.96 o
 -15   1   5      422.32      421.22      9.07 o
 -13   1   5     3510.40     3285.44     38.55 o
 -11   1   5      480.93      449.68      8.56 o
  -9   1   5      194.71      160.26      4.52 o
  -7   1   5      389.98      427.84      6.63 o
  -5   1   5    14199.99    14204.77    134.45 o
  -3   1   5      456.50      453.21      6.52 o
  -1   1   5     4330.66     4241.64     37.43 o
   1   1   5        0.78        0.59      1.77 o
   3   1   5        0.32        2.28      2.05 o
   5   1   5       74.68       95.09      3.95 o
   7   1   5     1790.18     1743.23     21.75 o
   9   1   5       38.60       45.51      3.74 o
  11   1   5      958.76      933.45     15.56 o
  13   1   5      871.75      812.83     23.88 o
  15   1   5     1372.26     1421.62     48.12 o
  17   1   5       28.51       23.64     10.39 o
  19   1   5        2.32       -1.27      8.54 o
 -24   2   5      891.07      895.07     28.85 o
 -22   2   5      151.84      167.08     11.31 o
 -20   2   5      773.14      778.12     20.14 o
 -18   2   5      210.24      221.10      8.65 o
 -16   2   5       90.09       88.70      6.03 o
 -14   2   5     1545.72     1591.12     21.52 o
 -12   2   5      648.15      622.28     10.10 o
 -10   2   5       88.34       76.88      3.88 o
  -8   2   5     6946.60     6711.13     60.77 o
  -6   2   5     1919.05     1865.45     19.19 o
  -4   2   5        6.49       49.37      2.47 o
  -2   2   5      730.13      770.74      8.39 o
   0   2   5    11532.18    11376.31    100.54 o
   2   2   5      347.58      439.86      6.75 o
   4   2   5     1345.83     1406.86     16.38 o
   6   2   5      311.58      245.81      6.35 o
   8   2   5      595.62      543.51     10.14 o
  10   2   5     1759.78     1939.18     24.82 o
  12   2   5      760.74      756.78     15.49 o
  14   2   5        8.36       -0.40      5.54 o
  16   2   5      262.22      258.31     14.98 o
  18   2   5      211.64      217.03     15.12 o
 -23   3   5       83.90       93.86     11.13 o
 -21   3   5       18.84       23.44      6.28 o
 -19   3   5      374.71      400.49     14.80 o
 -17   3   5      184.14      174.37      9.30 o
 -15   3   5     1324.40     1275.39     22.55 o
 -13   3   5      170.29      182.64      9.88 o
 -11   3   5      125.04      121.77      4.73 o
  -9   3   5      272.65      279.18      6.49 o
  -7   3   5       15.05        9.58      2.04 o
  -5   3   5       40.06       55.44      2.75 o
  -3   3   5     1347.09     1379.57     15.21 o
  -1   3   5      211.71      236.94      4.81 o
   1   3   5      255.43      354.46      6.28 o
   3   3   5       77.21      110.99      3.84 o
   5   3   5     7336.75     7326.57     78.66 o
   7   3   5        4.35        3.45      3.21 o
   9   3   5       91.49       86.94      5.74 o
  11   3   5       34.73       37.47      5.39 o
  13   3   5       84.18       95.91      8.91 o
  15   3   5      616.34      588.05     22.33 o
  17   3   5      124.52      168.67     16.71 o
 -20   4   5        8.72       10.82      6.16 o
 -18   4   5       26.25       26.21      6.65 o
 -16   4   5      285.69      245.07     12.26 o
 -14   4   5      215.72      207.24     13.20 o
 -12   4   5     1420.49     1355.22     22.63 o
 -10   4   5      886.08      836.52     13.61 o
  -8   4   5      979.19      963.64     13.01 o
  -6   4   5     1430.72     1328.41     17.52 o
  -4   4   5       55.99       56.13      2.96 o
  -2   4   5       60.42      100.23      3.81 o
   0   4   5       81.43       87.81      3.98 o
   2   4   5       39.10       37.70      3.48 o
   4   4   5     1186.47     1148.30     19.44 o
   6   4   5     1242.75     1272.68     19.94 o
   8   4   5     1434.33     1436.95     22.67 o
  10   4   5     1448.52     1397.33     25.11 o
  12   4   5      412.92      393.23     14.50 o
  14   4   5        7.42       -5.89      6.10 o
  16   4   5       35.95       29.34     11.52 o
 -17   5   5      411.30      474.30     22.06 o
 -15   5   5        0.85        2.73      5.00 o
 -13   5   5      747.49      740.41     16.15 o
 -11   5   5      397.07      341.25      8.89 o
  -9   5   5     1005.53      946.47     24.74 o
  -7   5   5     1976.31     1990.17     42.52 o
  -5   5   5      833.24      840.78     21.78 o
  -3   5   5      633.02      626.44     17.05 o
  -1   5   5     5943.04     5715.33     83.74 o
   1   5   5      248.76      247.19      7.92 o
   3   5   5     1116.64     1148.41     21.71 o
   5   5   5      397.23      420.16     13.81 o
   7   5   5      334.46      348.48     11.99 o
   9   5   5       26.84       11.70      5.49 o
  11   5   5      622.80      637.13     21.28 o
  13   5   5      313.91      325.22     18.55 o
 -14   6   5      609.61      793.68     54.60 o
 -12   6   5      362.68      384.78     22.23 o
 -10   6   5      131.73      125.21     13.74 o
  -8   6   5       88.96       80.65     10.59 o
  -6   6   5     1562.29     1533.28     37.21 o
  -4   6   5      590.49      588.83     19.83 o
  -2   6   5     1551.61     1606.24     37.06 o
   0   6   5      663.51      595.74     16.26 o
   2   6   5      611.46      623.61     18.69 o
   4   6   5      841.96      765.66     20.56 o
   6   6   5        1.93        7.81      6.22 o
   8   6   5       33.61       49.32      7.60 o
  10   6   5     1193.21     1242.04     31.28 o
  -7   7   5       21.44       24.20     10.23 o
  -5   7   5      340.35      306.09     18.63 o
  -3   7   5       53.75       56.23     12.28 o
  -1   7   5       63.26       59.34     13.38 o
   1   7   5       33.03       27.66     13.99 o
   3   7   5       37.28       27.57     16.42 o
 -24   0   6      384.46      398.37     29.19 o
 -22   0   6       27.65       35.53      9.15 o
 -20   0   6      766.67      811.23     27.99 o
 -18   0   6     2074.67     2125.44     59.15 o
 -16   0   6      974.11     1043.01     22.84 o
 -14   0   6      294.78      234.92     10.62 o
 -12   0   6     1121.92     1173.22     20.71 o
 -10   0   6     7517.53     7344.82    106.92 o
  -8   0   6     3724.06     3724.14     48.87 o
  -6   0   6      402.16      489.61      9.86 o
  -4   0   6     8735.70    10265.49    116.14 o
  -2   0   6     8255.81     8832.39     99.93 o
   0   0   6     4365.51     4175.06     56.68 o
   2   0   6      256.23      363.52      9.63 o
   4   0   6        7.64        1.20      2.54 o
   6   0   6     3094.72     3460.35     59.00 o
   8   0   6      184.96      208.09      8.91 o
  10   0   6      129.82      111.96     10.09 o
  12   0   6       14.91       22.44      8.60 o
  14   0   6     3056.79     2993.68     85.82 o
  16   0   6      256.35      241.97     20.14 o
  18   0   6     1520.90     1545.00     74.97 o
 -25   1   6      550.34      565.75     32.90 o
 -23   1   6      661.71      651.92     20.99 o
 -21   1   6       53.65       42.89      7.28 o
 -19   1   6      221.26      226.23      9.04 o
 -17   1   6      481.09      482.60     13.51 o
 -15   1   6     1663.50     1701.31     23.47 o
 -13   1   6        1.74       -0.65      2.45 o
 -11   1   6       36.58       45.05      3.12 o
  -9   1   6     2844.52     3221.92     36.77 o
  -7   1   6        0.08       -1.78      1.78 o
  -5   1   6     4384.77     4453.11     46.27 o
  -3   1   6     4043.80     4472.80     41.15 o
  -1   1   6      562.66      642.63      8.80 o
   1   1   6       62.32       70.48      3.72 o
   3   1   6        1.30       -0.27      2.00 o
   5   1   6      190.39      159.62      5.42 o
   7   1   6      337.06      391.82      8.85 o
   9   1   6      828.64      829.30     14.43 o
  11   1   6      339.87      391.08     12.32 o
  13   1   6      514.00      525.52     23.20 o
  15   1   6       48.58       50.99      9.89 o
  17   1   6        6.72        1.97      6.77 o
  19   1   6     1232.96     1232.03     51.61 o
 -24   2   6        0.41       -1.04      6.72 o
 -22   2   6      130.46      114.43      9.91 o
 -20   2   6      477.50      470.49     15.22 o
 -18   2   6      310.12      293.64      9.82 o
 -16   2   6     1156.67     1157.86     21.28 o
 -14   2   6     6069.45     5894.22     71.22 o
 -12   2   6      370.33      391.05      7.72 o
 -10   2   6       41.41       65.03      3.45 o
  -8   2   6      842.47      822.81     10.34 o
  -6   2   6       76.03       79.24      3.49 o
  -4   2   6      270.16      299.80      5.59 o
  -2   2   6     9765.28     9847.77     94.16 o
   0   2   6      109.38      117.15      3.97 o
   2   2   6     5159.96     5320.16     55.37 o
   4   2   6       67.54       69.27      3.97 o
   6   2   6     1656.49     1727.44     23.04 o
   8   2   6      658.44      650.27     11.84 o
  10   2   6      429.62      460.01     11.28 o
  12   2   6      470.26      462.18     18.03 o
  14   2   6       43.75       37.19      8.45 o
  16   2   6      105.93      119.48     11.88 o
  18   2   6      111.51       89.03     11.65 o
 -23   3   6      555.65      569.77     22.46 o
 -21   3   6      836.66      861.23     22.26 o
 -19   3   6     1281.99     1306.45     28.53 o
 -17   3   6      102.45       90.46      6.73 o
 -15   3   6       32.43       32.78      5.21 o
 -13   3   6     1851.91     1835.18     26.65 o
 -11   3   6     3544.10     3392.19     39.50 o
  -9   3   6     1796.82     1676.58     21.07 o
  -7   3   6     8581.98     8671.12    103.42 o
  -5   3   6     2736.70     2739.76     33.43 o
  -3   3   6     2184.64     2243.29     24.25 o
  -1   3   6       36.88       41.95      2.73 o
   1   3   6     4651.59     4730.32     52.00 o
   3   3   6      676.44      655.79     10.60 o
   5   3   6     1196.27     1189.53     17.28 o
   7   3   6     3474.54     3296.89     41.81 o
   9   3   6      290.28      277.20      9.79 o
  11   3   6      570.31      590.79     16.07 o
  13   3   6      537.07      499.72     21.82 o
  15   3   6      167.95      154.03     12.91 o
  17   3   6      191.71      224.35     19.47 o
 -20   4   6       22.79       24.84     10.43 o
 -18   4   6     1225.44     1255.74     24.76 o
 -16   4   6      621.41      607.00     23.54 o
 -14   4   6        3.69       -1.97      3.68 o
 -12   4   6     1919.93     1911.57     28.68 o
 -10   4   6     1327.19     1394.13     23.35 o
  -8   4   6     1318.70     1285.52     16.66 o
  -6   4   6     3945.27     3901.03     47.07 o
  -4   4   6     3782.82     3602.70     42.59 o
  -2   4   6      339.55      353.16      7.40 o
   0   4   6     2394.10     2372.29     29.89 o
   2   4   6     1907.57     1800.80     27.44 o
   4   4   6       51.41       39.47      4.54 o
   6   4   6     1659.72     1668.81     25.05 o
   8   4   6     2082.35     2046.29     30.30 o
  10   4   6       77.36       82.77      7.32 o
  12   4   6      525.08      492.07     18.08 o
  14   4   6      351.43      361.50     26.39 o
 -17   5   6     1363.67     1358.63     34.32 o
 -15   5   6      138.49      154.28      9.57 o
 -13   5   6      210.14      210.94      9.57 o
 -11   5   6      282.37      269.71     10.06 o
  -9   5   6      249.06      270.43     13.36 o
  -7   5   6      195.31      203.59     14.41 o
  -5   5   6      295.34      287.76     12.44 o
  -3   5   6      804.05      778.94     15.67 o
  -1   5   6      553.77      559.55     12.67 o
   1   5   6      375.74      371.87     12.53 o
   3   5   6      653.18      693.75     16.06 o
   5   5   6      159.60      147.17      8.28 o
   7   5   6        1.10       -3.63      4.67 o
   9   5   6       29.02       12.88      5.80 o
  11   5   6      155.57      132.93     13.08 o
 -14   6   6       18.09       18.92     19.80 o
 -12   6   6       47.89       48.65     21.15 o
 -10   6   6       42.20       67.63     11.93 o
  -8   6   6      227.43      228.42     14.22 o
  -6   6   6      417.86      427.21     23.70 o
  -4   6   6       37.70       43.31      8.12 o
  -2   6   6        0.05        6.13      7.78 o
   0   6   6      131.84      129.77      8.33 o
   2   6   6      149.10      163.18      8.95 o
   4   6   6      612.65      681.25     19.92 o
   6   6   6      192.24      208.11     11.60 o
   8   6   6      239.39      243.57     15.37 o
  -5   7   6      236.08      232.01     17.12 o
  -3   7   6       48.37       63.91     13.79 o
  -1   7   6        5.81       15.46     15.17 o
 -23   1   7        4.36       -1.34      6.13 o
 -21   1   7      268.35      265.64     18.15 o
 -19   1   7     1345.29     1345.00     28.14 o
 -17   1   7     3474.16     3349.26     68.51 o
 -15   1   7      533.49      536.74     11.13 o
 -13   1   7      199.19      199.79      8.01 o
 -11   1   7        7.59        0.90      2.34 o
  -9   1   7     1098.78     1140.26     15.09 o
  -7   1   7      133.55      157.07      4.95 o
  -5   1   7     1987.04     1966.88     23.93 o
  -3   1   7      591.97      549.25     10.23 o
  -1   1   7     6544.40     6692.03     67.65 o
   1   1   7    12896.46    13390.45    137.70 o
   3   1   7        3.06        4.87      2.27 o
   5   1   7     2329.38     2388.69     28.22 o
   7   1   7      383.04      426.24      9.05 o
   9   1   7      905.93      952.76     16.69 o
  11   1   7      274.86      313.81     13.95 o
  13   1   7     2252.85     2168.48     47.30 o
  15   1   7     1397.17     1347.09     32.12 o
  17   1   7       54.06       69.39      9.33 o
 -24   2   7      319.42      344.58     22.64 o
 -22   2   7      104.91      110.73      9.85 o
 -20   2   7      903.26      881.32     21.54 o
 -18   2   7       19.18       12.37      4.52 o
 -16   2   7      434.23      440.17     11.59 o
 -14   2   7      103.85       81.28      6.29 o
 -12   2   7     5604.29     5703.78     60.07 o
 -10   2   7      536.23      587.10      9.39 o
  -8   2   7      346.55      302.08      6.84 o
  -6   2   7     1129.06     1097.89     14.50 o
  -4   2   7     6307.93     6765.35     64.03 o
  -2   2   7      154.07      175.41      4.72 o
   0   2   7      425.68      527.36      8.27 o
   2   2   7      467.72      454.45      8.52 o
   4   2   7     5777.93     5679.61     63.10 o
   6   2   7      297.73      304.49      8.10 o
   8   2   7     3484.80     3447.60     46.40 o
  10   2   7       14.50       17.07      5.27 o
  12   2   7      240.33      281.53     26.10 o
  14   2   7      777.94      762.93     25.74 o
  16   2   7      160.48      192.28     14.57 o
 -23   3   7       29.78       11.68      7.72 o
 -21   3   7      183.66      188.04     10.90 o
 -19   3   7      152.58      142.31      8.76 o
 -17   3   7       34.38       26.74      5.49 o
 -15   3   7      116.24      137.29      7.65 o
 -13   3   7      402.77      385.47     12.46 o
 -11   3   7      938.43      910.92     14.85 o
  -9   3   7     4958.18     5060.74     53.06 o
  -7   3   7     1163.74     1184.81     16.36 o
  -5   3   7     1945.46     2151.96     26.23 o
  -3   3   7       11.29       23.56      3.54 o
  -1   3   7      147.01      140.03      5.33 o
   1   3   7      641.01      607.32     10.64 o
   3   3   7     2220.93     2173.51     27.52 o
   5   3   7       52.60       44.55      4.74 o
   7   3   7        4.49        5.87      4.16 o
   9   3   7     1983.73     1946.82     32.09 o
  11   3   7      547.35      531.33     20.07 o
  13   3   7      204.71      211.44     16.68 o
  15   3   7      129.19      122.24     15.40 o
 -20   4   7       50.48       43.28      9.70 o
 -18   4   7      136.99      135.74     11.94 o
 -16   4   7       69.93       69.16      6.90 o
 -14   4   7      198.61      250.74     13.33 o
 -12   4   7     2158.38     2156.97     42.34 o
 -10   4   7     1406.20     1471.16     22.73 o
  -8   4   7     1550.75     1570.61     25.26 o
  -6   4   7      121.09      118.89      4.53 o
  -4   4   7     1177.49     1165.39     21.36 o
  -2   4   7     3620.98     3645.49     46.47 o
   0   4   7      644.15      684.47     13.14 o
   2   4   7      706.26      727.18     14.95 o
   4   4   7       43.70       49.89      5.18 o
   6   4   7        0.12        4.35      3.98 o
   8   4   7     1314.47     1341.47     24.76 o
  10   4   7      445.12      459.03     18.25 o
  12   4   7       52.84       48.50     11.11 o
  14   4   7      101.60      107.88     17.02 o
 -17   5   7      113.06      101.54     11.68 o
 -15   5   7      958.71     1022.79     34.17 o
 -13   5   7      392.67      404.47     13.85 o
 -11   5   7       35.03       38.26      6.19 o
  -9   5   7     3066.66     3121.88     64.39 o
  -7   5   7      128.13      120.09      9.59 o
  -5   5   7      589.13      547.74     12.93 o
  -3   5   7     2305.91     2309.74     35.79 o
  -1   5   7       98.46      101.77      5.92 o
   1   5   7       18.02       13.55      4.54 o
   3   5   7      751.65      708.41     17.00 o
   5   5   7     1279.88     1337.43     26.53 o
   7   5   7      603.24      613.33     17.24 o
   9   5   7      707.44      711.72     23.08 o
  11   5   7       53.36       63.62     13.10 o
 -14   6   7     2190.90     2499.30    114.73 o
 -12   6   7      450.56      394.75     38.52 o
 -10   6   7      124.30      107.60     13.77 o
  -8   6   7      581.59      574.02     25.35 o
  -6   6   7       89.82      102.83     12.39 o
  -4   6   7      152.06      140.89     13.43 o
  -2   6   7     2277.99     2233.66     41.50 o
   0   6   7      589.54      599.32     19.04 o
   2   6   7      685.07      690.61     17.43 o
   4   6   7       11.63       31.19      9.50 o
   6   6   7        0.19       -4.20      6.67 o
 -24   0   8      441.75      441.60     28.66 o
 -22   0   8     1525.76     1568.75     45.30 o
 -20   0   8      934.84     1006.20     40.42 o
 -18   0   8      448.16      400.35     23.01 o
 -16   0   8      522.84      541.43     17.35 o
 -14   0   8     1356.95     1351.45     26.99 o
 -12   0   8      356.74      353.40     10.73 o
 -10   0   8     1166.49     1306.33     24.87 o
  -8   0   8      128.59      139.10      6.95 o
  -6   0   8     5593.56     5630.58     88.26 o
  -4   0   8     3826.31     4075.33     80.02 o
  -2   0   8    12179.58    11801.30    165.75 o
   0   0   8     1727.68     1954.27     32.91 o
   2   0   8     5803.77     5891.10     87.07 o
   4   0   8      226.16      246.91      9.95 o
   6   0   8      214.95      271.33     11.31 o
   8   0   8     1236.04     1217.27     30.92 o
  10   0   8     6778.26     6636.05    166.08 o
  12   0   8      898.53      853.25     63.41 o
  14   0   8      313.25      294.54     21.83 o
  16   0   8     2979.97     2895.39     88.26 o
 -23   1   8      151.38      138.74     11.08 o
 -21   1   8       67.04       76.98      9.71 o
 -19   1   8      281.20      314.10     13.64 o
 -17   1   8      453.11      467.15     14.50 o
 -15   1   8     2167.83     2237.11     30.80 o
 -13   1   8       17.11       22.57      3.48 o
 -11   1   8      936.28     1009.21     14.78 o
  -9   1   8      993.83     1017.74     15.04 o
  -7   1   8      363.82      291.45      6.10 o
  -5   1   8     2008.02     2237.08     26.07 o
  -3   1   8      524.79      556.02     10.35 o
  -1   1   8     1301.53     1306.97     17.44 o
   1   1   8       16.09        3.54      2.22 o
   3   1   8     2933.68     2927.17     34.77 o
   5   1   8      434.30      426.01      8.99 o
   7   1   8     1485.05     1431.60     21.85 o
   9   1   8      174.82      159.58     10.04 o
  11   1   8      922.64      891.75     25.36 o
  13   1   8      328.45      326.26     15.56 o
  15   1   8      326.93      320.79     15.11 o
 -24   2   8       22.32       19.87      7.93 o
 -22   2   8      148.22      144.86     10.41 o
 -20   2   8     1204.26     1144.64     27.68 o
 -18   2   8     2228.10     2141.15     35.07 o
 -16   2   8       23.45       24.49      4.67 o
 -14   2   8       34.11       21.56      5.09 o
 -12   2   8     1437.17     1427.32     21.84 o
 -10   2   8     4906.71     5015.03     55.48 o
  -8   2   8        4.80        7.95      2.83 o
  -6   2   8      209.27      198.12      5.71 o
  -4   2   8     1279.11     1468.97     19.48 o
  -2   2   8      918.84      989.84     13.94 o
   0   2   8        5.11        3.25      2.01 o
   2   2   8      119.34      137.30      4.91 o
   4   2   8      405.90      379.45     13.12 o
   6   2   8     2278.28     2221.43     32.47 o
   8   2   8      170.12      184.18     10.27 o
  10   2   8     2005.06     2058.77     46.70 o
  12   2   8      534.11      548.88     21.19 o
  14   2   8       60.29       59.84     18.78 o
  16   2   8      300.01      288.10     19.46 o
 -21   3   8      166.29      184.14     13.76 o
 -19   3   8      146.45      142.75     10.52 o
 -17   3   8      408.27      405.52     13.06 o
 -15   3   8     2093.76     2092.40     36.14 o
 -13   3   8     2639.17     2532.68     36.61 o
 -11   3   8     1631.43     1607.18     23.60 o
  -9   3   8     2374.06     2435.85     31.75 o
  -7   3   8       51.50       66.66      4.36 o
  -5   3   8     2266.10     2155.90     28.48 o
  -3   3   8      992.74      984.21     15.01 o
  -1   3   8      412.82      445.98      8.05 o
   1   3   8      711.78      666.33     11.84 o
   3   3   8     1739.53     1797.58     28.74 o
   5   3   8     3412.05     3456.86     59.06 o
   7   3   8       29.01       21.50      5.08 o
   9   3   8       11.65        6.54      5.79 o
  11   3   8      279.71      291.28     15.95 o
  13   3   8      287.64      280.48     23.92 o
 -20   4   8      448.59      510.02     21.71 o
 -18   4   8     1579.64     1743.97     42.56 o
 -16   4   8      588.25      610.52     18.37 o
 -14   4   8      924.82      922.18     22.07 o
 -12   4   8      798.63      816.79     19.57 o
 -10   4   8     1069.38     1059.19     20.10 o
  -8   4   8     2570.64     2484.66     35.75 o
  -6   4   8      933.77      910.87     16.54 o
  -4   4   8      649.61      695.67     15.13 o
  -2   4   8       32.50       25.29      3.92 o
   0   4   8     4400.62     4378.78     59.02 o
   2   4   8      142.66      123.63      6.77 o
   4   4   8      345.13      344.03     10.87 o
   6   4   8      685.90      714.02     18.47 o
   8   4   8        4.39        4.88      5.39 o
  10   4   8       84.76       70.57     12.29 o
  12   4   8       17.64       13.57     10.11 o
 -17   5   8        3.65       11.22      8.37 o
 -15   5   8       15.49        7.95      6.16 o
 -13   5   8      968.98     1091.74     30.35 o
 -11   5   8       10.29       15.44      6.71 o
  -9   5   8      882.01      948.23     21.19 o
  -7   5   8      573.14      548.51     13.98 o
  -5   5   8     1106.77     1152.97     21.44 o
  -3   5   8      117.41      110.86      7.96 o
  -1   5   8       68.82       75.37      7.28 o
   1   5   8       79.52       72.59      6.53 o
   3   5   8     1139.47     1145.09     23.74 o
   5   5   8       12.81       14.45      6.08 o
   7   5   8       31.13       26.58      7.43 o
   9   5   8      129.48      148.59     14.14 o
 -12   6   8        5.93       12.10     19.46 o
 -10   6   8       11.25        3.45     18.72 o
  -8   6   8        3.46        6.98     12.16 o
  -6   6   8      245.71      254.57     52.57 o
  -4   6   8        0.63       -2.29     10.68 o
  -2   6   8      369.09      388.92     14.44 o
   0   6   8      152.05      160.98     11.06 o
   2   6   8      245.90      258.37     20.30 o
   4   6   8      598.22      613.38     20.87 o
 -23   1   9      750.42      746.48     31.66 o
 -21   1   9       36.44       33.92      8.33 o
 -19   1   9      171.71      193.60     11.29 o
 -17   1   9      963.43      935.90     25.98 o
 -15   1   9     1443.10     1425.57     21.40 o
 -13   1   9      123.61      121.55      5.79 o
 -11   1   9     1382.12     1300.67     18.07 o
  -9   1   9       59.18       65.51      3.82 o
  -7   1   9     1113.11     1111.66     16.50 o
  -5   1   9      559.61      550.41     10.86 o
  -3   1   9     2909.47     2927.94     36.55 o
  -1   1   9       12.91       15.09      2.56 o
   1   1   9     1727.27     1648.48     21.94 o
   3   1   9       46.91       47.05      4.79 o
   5   1   9     1675.67     1715.60     24.91 o
   7   1   9        0.25       -0.25      7.23 o
   9   1   9      220.83      235.92     12.40 o
  11   1   9     1183.74     1132.27     30.22 o
  13   1   9      673.39      691.87     26.65 o
  15   1   9      263.73      260.63     14.94 o
 -22   2   9      428.57      404.48     28.19 o
 -20   2   9      244.72      288.23     13.34 o
 -18   2   9      379.76      351.95     12.69 o
 -16   2   9      615.39      641.41     14.73 o
 -14   2   9        1.64        2.37      4.32 o
 -12   2   9     1360.31     1308.42     19.21 o
 -10   2   9     1917.59     1830.39     28.89 o
  -8   2   9     2428.73     2411.22     33.89 o
  -6   2   9        0.60        0.49      2.57 o
  -4   2   9     1206.15     1189.00     17.18 o
  -2   2   9      566.45      591.26     10.90 o
   0   2   9     2028.83     2097.54     26.43 o
   2   2   9      527.08      515.91     10.25 o
   4   2   9       57.90       43.05      4.46 o
   6   2   9     1989.73     1941.41     34.87 o
   8   2   9      810.81      802.55     22.95 o
  10   2   9       21.19       18.19      5.89 o
  12   2   9      883.55      971.23     25.86 o
  14   2   9      172.98      182.08     12.50 o
 -21   3   9      529.77      558.06     23.63 o
 -19   3   9        1.03        0.10      5.37 o
 -17   3   9       15.52       13.31      5.50 o
 -15   3   9       53.88       62.13      7.36 o
 -13   3   9      496.33      473.05     15.07 o
 -11   3   9      286.05      264.32      9.79 o
  -9   3   9      223.95      202.69      7.23 o
  -7   3   9      197.12      197.43      7.17 o
  -5   3   9     1094.95     1079.12     16.71 o
  -3   3   9      172.84      174.72      6.57 o
  -1   3   9      123.34      169.96      6.96 o
   1   3   9      605.55      587.97     11.58 o
   3   3   9      433.48      426.33     11.93 o
   5   3   9       22.97       33.59      5.67 o
   7   3   9     1081.31     1093.05     27.42 o
   9   3   9       27.03       26.19      7.56 o
  11   3   9       13.93       22.54      8.22 o
  13   3   9       20.12       16.59      8.89 o
 -20   4   9      501.32      546.93     19.79 o
 -18   4   9      177.36      244.15     14.97 o
 -16   4   9      473.54      490.23     19.07 o
 -14   4   9       24.66       18.56      5.92 o
 -12   4   9      217.38      189.46      9.41 o
 -10   4   9      111.52       81.01      6.41 o
  -8   4   9      169.06      217.91      8.48 o
  -6   4   9      475.35      505.75     11.99 o
  -4   4   9       57.39       75.24      5.51 o
  -2   4   9        4.12        3.44      3.59 o
   0   4   9      254.81      283.24      9.72 o
   2   4   9      404.13      447.66     12.44 o
   4   4   9      758.28      799.09     18.93 o
   6   4   9      462.24      474.86     18.23 o
   8   4   9      144.94      147.24     15.05 o
  10   4   9      144.23      118.85     14.94 o
 -17   5   9       96.27      103.27     12.52 o
 -15   5   9     1470.39     1447.33     35.02 o
 -13   5   9        0.98        4.40     11.41 o
 -11   5   9      477.95      479.17     15.88 o
  -9   5   9       77.60       74.92      7.20 o
  -7   5   9      553.34      554.99     15.73 o
  -5   5   9     1042.62     1012.93     21.74 o
  -3   5   9        2.50        4.65      5.58 o
  -1   5   9      604.00      672.10     19.17 o
   1   5   9     1618.89     1707.86     33.59 o
   3   5   9      472.91      503.85     16.46 o
   5   5   9       19.74       20.95      7.44 o
   7   5   9        0.08       -2.09      7.91 o
 -12   6   9       92.12       63.65     25.20 o
 -10   6   9     1515.03     1588.38     81.42 o
  -8   6   9      391.77      344.61     36.29 o
  -6   6   9      183.15      169.67     27.16 o
  -4   6   9      530.92      566.65     17.70 o
  -2   6   9      348.14      357.17     15.24 o
   0   6   9        1.28        3.36      7.38 o
   2   6   9        0.21       -2.11      8.12 o
 -24   0  10      866.53      909.46     41.72 o
 -22   0  10      900.87      942.38     41.00 o
 -20   0  10     1839.11     1836.28     61.27 o
 -18   0  10      903.03      857.46     35.87 o
 -16   0  10     1681.94     1611.98     38.87 o
 -14   0  10     4957.32     4737.37    101.40 o
 -12   0  10     1593.92     1517.18     29.54 o
 -10   0  10     2045.72     1947.47     35.12 o
  -8   0  10     4203.06     4155.54     72.49 o
  -6   0  10      337.72      417.07     12.82 o
  -4   0  10     3597.89     3599.91     63.83 o
  -2   0  10     6349.80     6213.37     92.07 o
   0   0  10     5396.91     5520.40     83.35 o
   2   0  10     3694.89     3839.76     61.14 o
   4   0  10     2821.28     2783.85     57.33 o
   6   0  10       72.99       80.44     10.86 o
   8   0  10       39.49       42.95      9.64 o
  10   0  10     2137.68     2126.47     66.52 o
  12   0  10     1901.84     1830.85     61.56 o
  14   0  10      731.38      723.68     62.98 o
 -23   1  10      201.02      208.44     28.11 o
 -21   1  10        0.52       -2.14      6.26 o
 -19   1  10        3.88        7.90      6.40 o
 -17   1  10       12.48       11.41      6.15 o
 -15   1  10     1319.65     1270.09     26.29 o
 -13   1  10     2124.90     2123.38     31.18 o
 -11   1  10       26.15       48.11      4.76 o
  -9   1  10     3165.69     3137.84     40.20 o
  -7   1  10       26.66       22.50      3.90 o
  -5   1  10     3054.00     3154.45     42.38 o
  -3   1  10     2813.77     2880.30     36.82 o
  -1   1  10      671.56      608.15     11.66 o
   1   1  10      174.97      163.93      7.41 o
   3   1  10      392.90      365.32      9.83 o
   5   1  10     2603.86     2543.95     46.52 o
   7   1  10     1892.95     1941.12     42.23 o
   9   1  10      589.88      551.50     19.46 o
  11   1  10      172.08      156.41     21.30 o
  13   1  10        2.27       -4.08      5.92 o
 -22   2  10     1219.40     1292.96     48.40 o
 -20   2  10       10.29       14.97      7.67 o
 -18   2  10      247.73      225.19     11.49 o
 -16   2  10     2818.19     2759.35     52.66 o
 -14   2  10     1285.21     1151.39     27.05 o
 -12   2  10      478.43      423.67     14.51 o
 -10   2  10     1302.14     1258.67     22.48 o
  -8   2  10     1016.90     1030.39     17.00 o
  -6   2  10      546.74      509.63     10.50 o
  -4   2  10       12.10       14.86      3.76 o
  -2   2  10     2807.38     2885.01     42.69 o
   0   2  10      938.67      870.63     14.81 o
   2   2  10      784.10      758.70     14.73 o
   4   2  10      112.48      125.53     10.63 o
   6   2  10      132.00      126.43      9.06 o
   8   2  10      135.18      128.18     10.09 o
  10   2  10      897.38      862.10     25.66 o
  12   2  10       32.83       44.19      8.07 o
 -21   3  10     1274.94     1312.77     33.05 o
 -19   3  10       59.94       52.78      7.57 o
 -17   3  10      520.00      511.58     17.57 o
 -15   3  10        1.27        3.02      5.16 o
 -13   3  10        3.64        9.71      5.63 o
 -11   3  10      225.45      222.06     10.83 o
  -9   3  10     6115.09     5899.62     77.65 o
  -7   3  10      608.57      684.10     14.05 o
  -5   3  10      590.27      501.90     11.32 o
  -3   3  10      424.10      429.92     11.03 o
  -1   3  10      754.65      736.69     16.01 o
   1   3  10      170.76      196.95      8.54 o
   3   3  10     1120.57     1155.29     22.16 o
   5   3  10      389.60      371.24     12.67 o
   7   3  10      313.77      363.34     17.97 o
   9   3  10      597.83      568.98     18.58 o
  11   3  10      168.93      194.31     12.16 o
 -18   4  10       54.65       53.02      9.94 o
 -16   4  10       84.79      101.08     10.82 o
 -14   4  10      766.54      809.38     21.50 o
 -12   4  10     1907.93     1804.09     36.13 o
 -10   4  10       27.76       35.05      5.30 o
  -8   4  10        8.89        4.96      4.75 o
  -6   4  10     1616.53     1528.74     27.10 o
  -4   4  10      797.38      705.48     16.37 o
  -2   4  10        1.48       10.68      4.48 o
   0   4  10     1146.02     1116.81     22.81 o
   2   4  10       55.52       58.72      7.13 o
   4   4  10      573.17      551.85     17.18 o
   6   4  10       35.02       20.09      7.41 o
   8   4  10      140.91      146.59     15.58 o
 -15   5  10       55.13       51.41     10.52 o
 -13   5  10      587.22      621.12     20.05 o
 -11   5  10        8.73        4.99      6.11 o
  -9   5  10      273.81      247.56     12.10 o
  -7   5  10       10.95        4.15      5.43 o
  -5   5  10      836.92      900.52     22.42 o
  -3   5  10        0.32       11.11      7.14 o
  -1   5  10      108.11       80.71     11.04 o
   1   5  10      487.56      453.07     16.98 o
   3   5  10      453.21      488.82     18.56 o
   5   5  10      328.97      299.10     22.19 o
  -8   6  10      760.84      816.12     55.21 o
  -6   6  10      535.33      588.34     46.15 o
  -4   6  10      176.28      137.22     19.29 o
  -2   6  10      414.67      439.32     43.21 o
 -23   1  11       15.52       22.12     11.40 o
 -21   1  11      669.99      640.21     23.09 o
 -19   1  11     5447.22     5454.98    103.29 o
 -17   1  11      300.50      329.06     14.14 o
 -15   1  11      292.28      294.64     11.93 o
 -13   1  11     1343.35     1297.93     31.68 o
 -11   1  11        1.79        1.47      3.94 o
  -9   1  11     3323.50     3212.64     43.90 o
  -7   1  11     5776.09     5400.22     68.71 o
  -5   1  11     1466.67     1493.25     24.17 o
  -3   1  11      717.62      767.92     14.53 o
  -1   1  11     3980.02     4102.03     52.29 o
   1   1  11     1393.24     1440.30     25.54 o
   3   1  11     2105.12     2001.58     38.46 o
   5   1  11      693.05      667.77     20.29 o
   7   1  11       84.20       76.72      8.22 o
   9   1  11        0.44       -4.90      5.28 o
  11   1  11      422.65      416.91     21.43 o
 -22   2  11       24.14       19.72      9.27 o
 -20   2  11      196.78      166.28     14.80 o
 -18   2  11      732.07      803.84     26.11 o
 -16   2  11      294.46      268.09     16.31 o
 -14   2  11      942.03      890.78     23.55 o
 -12   2  11      754.24      718.14     23.03 o
 -10   2  11      826.49      873.02     22.30 o
  -8   2  11     1557.53     1443.11     28.62 o
  -6   2  11     2765.22     2703.08     40.52 o
  -4   2  11      588.95      587.08     15.30 o
  -2   2  11       51.72       68.36      6.61 o
   0   2  11     2626.80     2439.74     40.40 o
   2   2  11      188.69      150.54      7.93 o
   4   2  11      500.23      536.53     17.50 o
   6   2  11     1923.54     1950.83     42.92 o
   8   2  11      205.52      225.46     12.82 o
  10   2  11      516.43      472.43     19.08 o
 -21   3  11        4.90        5.07      7.27 o
 -19   3  11      407.87      371.65     19.11 o
 -17   3  11      145.46      161.31     11.18 o
 -15   3  11      172.27      154.25     10.56 o
 -13   3  11       85.44      111.78      8.96 o
 -11   3  11     2442.10     2421.99     41.73 o
  -9   3  11     1291.05     1147.99     34.89 o
  -7   3  11     1418.83     1368.81     27.14 o
  -5   3  11      337.78      331.05     11.82 o
  -3   3  11       61.57       39.95      5.80 o
  -1   3  11       36.66       46.34      6.13 o
   1   3  11      109.39      121.67      8.53 o
   3   3  11     1667.13     1650.47     33.51 o
   5   3  11      989.27      909.91     27.90 o
   7   3  11       36.18       62.40      9.76 o
   9   3  11      145.21      169.68     13.75 o
 -18   4  11        3.72       12.13      8.41 o
 -16   4  11      125.70      105.16     11.40 o
 -14   4  11      634.66      643.85     22.27 o
 -12   4  11     1683.89     1700.88     35.39 o
 -10   4  11       31.21       23.42      5.70 o
  -8   4  11      403.82      408.82     13.17 o
  -6   4  11      187.27      188.87      9.44 o
  -4   4  11      766.20      730.50     20.01 o
  -2   4  11       35.86       33.78      6.68 o
   0   4  11       30.55       42.42      6.72 o
   2   4  11      252.77      287.26     12.80 o
   4   4  11       22.61       27.53      7.35 o
   6   4  11     1268.12     1291.90     36.20 o
 -15   5  11       27.25        9.87     13.58 o
 -13   5  11      299.05      271.48     20.27 o
 -11   5  11     1435.45     1507.71     37.04 o
  -9   5  11      272.56      257.74     13.81 o
  -7   5  11      221.31      261.05     16.37 o
  -5   5  11        1.42       15.74      6.43 o
  -3   5  11      935.31      943.88     31.99 o
  -1   5  11        1.75        7.69      9.42 o
   1   5  11       60.32       36.62      9.28 o
   3   5  11      770.08      846.08     34.71 o
 -22   0  12      264.82      283.49     32.13 o
 -20   0  12     1097.66     1217.59     47.68 o
 -18   0  12      928.27      963.27     39.83 o
 -16   0  12     2738.81     2757.73     81.79 o
 -14   0  12      144.51      156.13     15.98 o
 -12   0  12     6216.83     6081.78    131.11 o
 -10   0  12     3091.16     3039.94     64.68 o
  -8   0  12      629.02      542.90     20.12 o
  -6   0  12     2870.60     2984.42     57.77 o
  -4   0  12    14993.43    14723.72    300.06 o
  -2   0  12      528.96      483.17     19.89 o
   0   0  12       74.59       94.80     19.90 o
   2   0  12       71.72       74.35     10.51 o
   4   0  12      398.08      407.24     50.54 o
   6   0  12      164.44      205.81     28.75 o
   8   0  12     5285.29     5358.32    141.67 o
  10   0  12      116.25      105.77     15.34 o
 -21   1  12      849.00      879.89     43.92 o
 -19   1  12       47.91       31.80     11.65 o
 -17   1  12     1470.09     1444.55     36.17 o
 -15   1  12      920.81      965.04     28.38 o
 -13   1  12        6.35       10.53      5.87 o
 -11   1  12     1854.90     1795.18     37.70 o
  -9   1  12     1799.34     1627.46     34.83 o
  -7   1  12     1784.15     1713.28     40.58 o
  -5   1  12      927.50      929.74     26.97 o
  -3   1  12      351.02      336.32     18.20 o
  -1   1  12      954.86     1000.10     21.18 o
   1   1  12     2391.65     2347.17     47.53 o
   3   1  12     1946.29     1916.72     41.44 o
   5   1  12      239.76      244.30     12.60 o
   7   1  12        0.13        1.34      5.28 o
   9   1  12      634.99      633.34     29.46 o
 -20   2  12       79.60       77.56     12.26 o
 -18   2  12      661.52      628.92     23.25 o
 -16   2  12      152.85      142.81     13.97 o
 -14   2  12     2120.00     2060.31     42.58 o
 -12   2  12        0.04        9.70      5.59 o
 -10   2  12       15.61       18.88      6.04 o
  -8   2  12        0.22       -1.48      4.71 o
  -6   2  12      213.98      196.37     12.30 o
  -4   2  12      890.12      904.89     26.23 o
  -2   2  12     2508.83     2315.22     45.14 o
   0   2  12       39.63       37.59      6.89 o
   2   2  12     1041.62     1066.03     33.52 o
   4   2  12      748.34      709.37     34.53 o
   6   2  12      922.87      871.25     31.39 o
   8   2  12      651.12      649.17     27.41 o
 -19   3  12      418.24      424.91     19.93 o
 -17   3  12      320.78      332.25     15.20 o
 -15   3  12       61.09       65.66      9.86 o
 -13   3  12      941.87      941.13     24.72 o
 -11   3  12        1.11       -2.62      4.53 o
  -9   3  12       33.11       49.90      6.42 o
  -7   3  12      309.11      270.08     11.41 o
  -5   3  12     1585.48     1553.47     33.76 o
  -3   3  12       90.20      105.11      9.85 o
  -1   3  12      249.22      181.67     12.14 o
   1   3  12      613.92      662.60     20.46 o
   3   3  12      440.53      434.89     18.87 o
   5   3  12      106.32       92.40     10.75 o
   7   3  12     1844.19     1879.89     47.21 o
 -16   4  12       98.08      100.94     12.44 o
 -14   4  12       16.43       15.76      8.59 o
 -12   4  12       42.50       45.23      8.98 o
 -10   4  12      302.11      304.45     14.74 o
  -8   4  12      604.09      606.39     16.92 o
  -6   4  12      317.57      331.79     12.64 o
  -4   4  12       91.38       63.47      7.83 o
  -2   4  12      535.06      465.33     16.82 o
   0   4  12      898.26      865.06     24.43 o
   2   4  12      221.03      233.87     13.34 o
   4   4  12       57.90       66.13      9.94 o
 -11   5  12      244.74      225.66     19.98 o
  -9   5  12      323.08      317.24     15.57 o
  -7   5  12       57.83       46.39      7.93 o
  -5   5  12       19.66       28.38      9.72 o
  -3   5  12      204.14      190.92     16.03 o
  -1   5  12       66.18       65.02     12.59 o
 -21   1  13        1.83        5.95      8.80 o
 -19   1  13     1470.81     1540.57     39.35 o
 -17   1  13     1184.52     1183.51     38.25 o
 -15   1  13      896.46      887.98     64.50 o
 -13   1  13        1.43       -5.41      8.70 o
 -11   1  13      152.51      144.30     11.58 o
  -9   1  13      690.10      744.16     25.87 o
  -7   1  13      170.10      175.33     12.33 o
  -5   1  13      311.48      247.98     16.07 o
  -3   1  13     2232.03     2056.75     51.31 o
  -1   1  13     1462.45     1477.84     40.83 o
   1   1  13        1.25        1.35      4.91 o
   3   1  13      699.65      707.04     21.57 o
   5   1  13      393.01      395.01     21.03 o
   7   1  13        0.38       -1.12      5.63 o
 -20   2  13      149.48      163.55     15.68 o
 -18   2  13        1.60        1.28      7.51 o
 -16   2  13        1.68        2.74      6.45 o
 -14   2  13     2424.49     2516.19     55.87 o
 -12   2  13      922.83      990.39     26.13 o
 -10   2  13      116.89      106.85      9.66 o
  -8   2  13      338.03      264.47     14.40 o
  -6   2  13     1571.18     1623.85     40.14 o
  -4   2  13      258.16      285.47     15.26 o
  -2   2  13      939.80      970.17     27.81 o
   0   2  13      152.38      153.76     12.68 o
   2   2  13     1204.38     1239.61     38.23 o
   4   2  13      860.71      868.50     34.72 o
   6   2  13       61.66       62.48     11.05 o
 -19   3  13      140.95      108.25     20.61 o
 -17   3  13      149.49      130.22     12.31 o
 -15   3  13      325.38      310.85     14.92 o
 -13   3  13        0.07       -3.92      5.30 o
 -11   3  13      199.01      196.10     11.71 o
  -9   3  13      422.11      448.29     15.82 o
  -7   3  13      986.09      917.84     24.37 o
  -5   3  13        0.83       -3.64      5.50 o
  -3   3  13       13.37        4.55      6.40 o
  -1   3  13       85.73       66.41      9.08 o
   1   3  13      169.01      124.82     11.42 o
   3   3  13       10.43       20.06      7.60 o
   5   3  13       72.22       66.02     13.50 o
 -14   4  13      217.61      179.96     13.88 o
 -12   4  13       86.55       44.97     12.53 o
 -10   4  13     1177.59     1276.27     30.46 o
  -8   4  13      265.90      286.50     20.74 o
  -6   4  13      351.49      413.64     16.06 o
  -4   4  13       15.60        4.17      6.16 o
  -2   4  13        0.77        1.66      8.29 o
   0   4  13        7.02        8.09      6.37 o
   2   4  13      387.03      459.73     20.66 o
 -20   0  14      153.29      172.93     41.89 o
 -18   0  14     3049.25     3123.15     94.08 o
 -16   0  14     4492.84     4558.11    126.38 o
 -14   0  14      277.55      300.89     30.95 o
 -12   0  14      120.33      190.41     25.34 o
 -10   0  14       63.27       78.38     18.58 o
  -8   0  14     2680.14     2413.48    107.91 o
  -6   0  14      101.80      115.21     20.88 o
  -4   0  14      787.89      721.59     47.50 o
  -2   0  14      280.60      302.48     18.31 o
   0   0  14     3286.01     3156.60     87.70 o
   2   0  14      469.21      477.04     25.31 o
   4   0  14      491.82      446.15     36.22 o
   6   0  14      250.74      238.17     24.90 o
 -19   1  14      170.34      196.02     16.92 o
 -17   1  14      510.03      555.59     25.44 o
 -15   1  14        0.05       -0.95      6.84 o
 -13   1  14     1853.64     1636.14     47.97 o
 -11   1  14      838.08      851.56     37.40 o
  -9   1  14        1.18       -5.80      9.97 o
  -7   1  14       22.31       23.13      8.91 o
  -5   1  14      268.82      263.81     37.50 o
  -3   1  14     1098.99     1053.70     43.12 o
  -1   1  14      187.15      203.03     15.77 o
   1   1  14      108.63      135.35     12.48 o
   3   1  14        1.03        4.45      7.03 o
   5   1  14      442.90      460.41     23.01 o
 -18   2  14        0.64        3.87      8.58 o
 -16   2  14      779.95      828.79     52.68 o
 -14   2  14      317.03      335.07     17.61 o
 -12   2  14      140.64      129.93     11.69 o
 -10   2  14      136.98      108.24     12.28 o
  -8   2  14      342.53      313.73     26.38 o
  -6   2  14       82.07      100.69     16.15 o
  -4   2  14     1976.68     2049.92     67.78 o
  -2   2  14      552.39      551.69     23.21 o
   0   2  14      759.27      838.61     38.24 o
   2   2  14      360.62      294.14     19.95 o
   4   2  14       87.85       81.42     12.05 o
 -17   3  14      113.53       99.57     11.60 o
 -15   3  14       38.64       40.61      9.29 o
 -13   3  14      130.82      124.17     11.86 o
 -11   3  14     2325.11     2424.08     54.96 o
  -9   3  14      421.06      418.45     16.65 o
  -7   3  14      135.85      122.66     11.08 o
  -5   3  14      785.92      808.25     30.23 o
  -3   3  14        0.10        3.81      7.77 o
  -1   3  14       43.93       54.02     10.13 o
   1   3  14      863.92      896.76     29.03 o
   3   3  14     1428.39     1585.55     45.04 o
 -12   4  14      541.38      560.59     26.01 o
 -10   4  14      784.09      839.39     38.08 o
  -8   4  14      249.39      265.25     13.61 o
  -6   4  14      448.47      472.15     24.60 o
  -4   4  14       21.09       17.06      7.69 o
  -2   4  14      213.92      232.84     15.25 o
 -17   1  15        0.51       -2.01      8.52 o
 -15   1  15      886.49      942.40     42.39 o
 -13   1  15       71.74       93.67     14.27 o
 -11   1  15      708.82      699.77     34.54 o
  -9   1  15     1316.10     1325.59     76.29 o
  -7   1  15      790.39      768.84     36.28 o
  -5   1  15      994.50     1066.02     44.41 o
  -3   1  15      633.19      740.83     36.17 o
  -1   1  15      425.16      430.64     20.93 o
   1   1  15        2.41        2.65      6.71 o
   3   1  15       39.97       39.95     10.11 o
 -16   2  15      130.87      152.79     15.52 o
 -14   2  15      793.89      757.24     30.48 o
 -12   2  15       16.29       10.41      8.89 o
 -10   2  15     2300.04     2431.66     78.25 o
  -8   2  15      416.31      488.60     65.14 o
  -6   2  15       40.18       47.08     16.96 o
  -4   2  15      265.68      301.36     23.18 o
  -2   2  15      633.52      640.91     29.34 o
   0   2  15       30.23       52.07     13.38 o
   2   2  15      506.66      588.08     26.44 o
 -13   3  15      288.88      236.11     15.71 o
 -11   3  15      226.48      233.72     17.39 o
  -9   3  15        0.02       -5.77      6.86 o
  -7   3  15      205.41      214.57     16.43 o
  -5   3  15       33.88       34.85     11.15 o
  -3   3  15       41.07       41.61     27.53 o
  -1   3  15       58.06       63.81     19.13 o
 -16   0  16       53.49       74.06     20.95 o
 -14   0  16      386.50      314.95     34.46 o
 -12   0  16      223.72      174.53     25.68 o
 -10   0  16       35.17       12.10     13.18 o
  -8   0  16       71.75      118.45     22.77 o
  -6   0  16      618.72      532.79     44.06 o
  -4   0  16      234.89      301.36     34.66 o
  -2   0  16       64.48       36.35     18.38 o
   0   0  16      247.57      311.03     36.15 o
 -15   1  16      192.54      212.73     20.84 o
 -13   1  16       54.06      114.51     16.27 o
 -11   1  16       21.86        5.15      9.25 o
  -9   1  16       56.05       44.78     21.28 o
  -7   1  16        0.21        2.34      8.53 o
  -5   1  16       12.70       32.08     11.58 o
  -3   1  16       33.69       16.20     10.60 o
  -1   1  16       95.02       92.86     16.01 o
 -14   2  16        9.61       12.09      9.47 o
 -12   2  16     1291.82     1390.80     54.60 o
 -10   2  16       31.80       30.04     14.43 o
  -8   2  16      219.94      197.47     20.02 o
  -6   2  16      540.63      559.91     32.13 o
  -4   2  16      107.01      148.83     32.47 o
  -2   2  16       69.43       87.19     16.27 o
 -11   1  17       73.68       58.14     14.39 o
  -9   1  17       66.27      102.89     16.55 o
  -7   1  17       16.73       23.43     12.57 o
 
